# Supplementary material for: Interkinetic nuclear movements promote apical expansion in pseudostratified epithelia at the expense of apicobasal elongation
Source: PLoS Comput Biol. 2019 Dec 23;15(12):e1007171. doi: 10.1371/journal.pcbi.1007171 (PMC6957215; doi:10.1371/journal.pcbi.1007171)
Supplement: S1 Spreadsheet — (XLSX) [file pcbi.1007171.s015.xlsx]

## Sheet: Fig1E
	Dorsoventral length
		48h	72h	84h	96h
		109.714	222.353	286.548	343.466
		136.554	231.907	307.017	297.952
		129.144	221.177	295.676	298.751
		161.112	224.379	302.194	284.282
		131.044	224.71	247.53	328.044
				295.303	418.742
					404.267
					327.935
					322.349
					302.976
					292.117
					324.551
					318.381
					312.158
	mean	133.514	224.905	289.045	326.855
	sd	18.4562	4.17592	21.4884	39.4602

## Sheet: Fig1F
Apicobasal size
mean		50.8021	84.5229	100.867	115.356
SD		6.9062	6.61457	4.85745	8.04632
n embryos		6	4	3	7
raw data		48h	72h	84h	96h
		61.717	81.366	95.764	111.809
batch 01		56.206	81.094	95.481	106.274
batch 02		54.898	81.931	101.022	116.237
		57.481	80.814	101.302	121.219
		54.289	81.921	94.097	123.156
		56.018	77.215	102.123	130.354
		57.954	83.592	102.507	118.728
		53.225	89.407	102.69	112.086
		53.386	84.412	103.52	115.685
		55.164	80.583	95.772	100.481
		48.603	79.982	105.734	114.577
		51.963	80.83	104.125	107.94
		48.867	80.983	97.487	112.086
		47.911	79.193	115.623	114.577
		47.354	80.193	107.334	129.245
		43.731	79.127	99.479	99.915
		45.945	79.283	106.791	114.035
		44.281	78.627	103.044	113.193
		43.557	83.362	106.441
		43.206	80.292	98.095	113.338
		47.943	84.418	98.41	120.861
		42.621	80.659	104.864	130.767
		43.005	83.138	108.242	108.142
		42.941	73.118	100.481	117.604
			96.874	95.481	112.819
		39.914	94.374	97.419	115.199
		43.217	96.317	96.06	113.359
		43.246	96.091	103.507	116.451
		44.703	99.356	102.405	108.366
		41.094	91.613	98.248	112.088
		37.98	92.241	94.097	113.347
		55.246	91.612	96.034	117.717
		54.583	90.803	94.374	117.796
		53.609	90.224	99.355	99.649
		60.129	91.657	102.953	99.041
		60.079	89.122		113.347
		60.079			107.112
		54.532	77.227		113.333
		55.368	79.152		115.206
		56.464	73.076		127.667
		55.354	70.305		118.328
		59.226	76.397		122.672
		57.012	73.956		130.158
		39.275	80.813		123.919
		37.986	86.078		125.787
		40.505	83.859
		40.194	89.116
		44.852	87.735
		42.037	88.015
		53.496	90.578
		51.065	88.269
		50.69	91.179
		52.59	86.392
		50.17	87.666
		53.799	88.601
		57.979
		58.462
		56.013
		54.686
		55.46
		56.388
		45.585
		44.039
		47.065
		49.08
		45.159
		44.46
		66.001
		63.669
		62.105
		55.188
		51.034
		54.616

## Sheet: Fig1G
	Number of layers of nuclei (pseudostratification)
		BATCH01						GLOBAL MEAN SD FROM BATCH01+02
			18ss	3d	3,5d	4d			18ss	3d	3,5d	4d
			6	9	9	13		MEAN	4.79688	8.22917	9.45833	11.9375
			6	8	10	11		SD	0.839117	1.38748	1.17877	1.43521
			6	8	10	13		n	64	48	24	48
			5	7	9	13
			4	6	8	13
			5	9	8	13
			4	7	9	13
			5	9	10	13
			3	9	12	11
			4	7	9	10
			3	7	10	13
			4	7	11	11
			4	7	10	12
			4	8	10	12
			4	9	9	12
			4	7	8	10
			4	7	10	13
			5	9	8	12
			4	7	10	11
			4	5	9	11
			3	8	8	11
			4	6	8	13
			4	7	10	13
			4	8	12	11
			6
			5
			5
			6
			5
			6
			5
			4
			6
			5
			5
			6
			5
			6
			6
			4
		BATCH02
			18ss	3d	3,5d	4d
			5	11		12
			6	10		12
			5	11		14
			4	10		11
			5	8		13
			5	9		11
			5	8		10
			5	9		12
			6	11		12
			5	10		13
			5	11		11
			5	10		13
			6	8		10
			5	9		11
			5	8		11
			5	9		9
			5	8		18
			5	9		10
			6	8		12
			4	7		12
			4	8		11
			4	7		12
			4	8		12
			5	7		13

## Sheet: Fig1H
Plot of dapi intensities from basal to apical
RAW DATA (binned data for plots below)
48h	pink > from B2 image 2048x2048px averaged by 2
B1	Y	7.511	8.404	9.271	10.201	11.964	13.973	15.951	18.14	20.629	22.34	25.146	26.049	29.778	34.587	38.933	45.559	49.954	54.526	57.097	59.769	63.505	68.033	75.41	80.404	89.416	99.255	112.03	123.784	133.313	139.337	146.465	152.951	157.365	161.605	166.669	168.228	173.313	177.684	180.605	183.264	186.14	189.112	188.407	187.745	188.362	187.049	185.012	183.033
	Y	2.508	2.354	2.896	3.533	4.704	5.358	7.629	9.496	11.062	15.475	20.913	23.25	29.225	32.996	36.971	43.679	47.646	48.912	50.862	54.425	62.596	67.525	77.471	80.292	85.537	89.546	98.4	107.071	112.321	123.983	139.383	145.767	155.812	165.467	170.158	176.354	178.525	182.679	187.238	186.012	184.183	182.817	186.525	187.296	186.4	186.446	186.833	185.921
B2	Y	12.12	10.052	8.484	7.134	6.333	5.322	4.869	4.347	4.171	3.772	3.336	3.671	3.432	3.589	3.629	3.791	4.2	5.014	6.188	7.197	8.394	10.453	13.563	16.056	18.131	19.66	21.305	22.657	23.662	24.758	25.843	26.521	28.197	29.8	30.317	31.826	33.704	35.235	35.176	36.704	37.988	39.962	40.972	42.333	43.986	44.779	45.622	48.138
	Y	4.712	5.049	5.409	5.947	6.544	6.449	6.982	7.542	8.375	9.051	9.614	9.94	10.881	12.154	13.051	14.323	15.619	17.184	18.337	19.9	22.089	23.44	24.614	26.581	27.907	30.367	33.951	35.36	37.428	39.205	41.282	44.54	47.207	49.656	53.877	57.518	61.333	64.353	67.746	71.211	73.93	76.433	77.881	81.007	82.891	84.946	88.288	89.274
	Y	2.67	2.606	2.751	2.955	3.269	3.428	3.581	3.727	4.232	4.503	4.769	5.113	5.992	7.17	8.402	9.749	10.953	12.724	14.5	16.816	19.549	21.641	23.665	26.034	28.746	31.062	32.524	33.488	34.874	36.786	38.029	39.591	40.751	42.229	43.446	45.167	47.296	49.079	51.315	53.426	54.86	56.226	57.81	58.968	59.51	60.726	62.219	62.933
B2 averaged		11.086	7.809	5.8275	4.608	3.9715	3.5035	3.5105	3.71	4.607	6.6925	9.4235	14.8095	18.8955	21.981	24.21	26.182	28.9985	31.0715	34.4695	35.94	38.975	41.6525	44.3825	46.88	49.5225	51.697	55.1865	62.838	74.886	83.9	94.81	105.452	111.932	122.222	128.686	134.909	139.96	142.129	143.284	143.99	145.435	147.6	149.967	158.969	166.54	173.231	177.332	180.458
		4.8805	5.678	6.4965	7.262	8.713	9.777	11.5175	13.687	16.4015	19.1185	22.7645	25.5975	29.137	34.6555	38.3165	42.911	48.4315	55.6975	62.843	69.4785	75.1815	79.444	83.9185	88.781	92.289	96.366	99.6585	102.507	102.235	103.673	105.745	107.934	112.811	119.016	123.953	126.665	128.065	128.512	128.216	128.814	132.276	133.692	134.223	133.716	135.508	135.767	135.079	135.415
		2.638	2.853	3.3485	3.654	4.3675	4.941	6.581	9.0755	11.8385	15.658	20.595	24.8495	29.904	33.006	35.83	38.81	41.49	44.3065	48.1875	52.3705	55.543	58.389	60.118	62.576	63.888	63.8965	63.8585	63.7595	64.8815	69.7105	75.633	81.6735	86.9045	91.612	95.1785	98.8945	102.748	107.091	110.5	114.103	118.123	121.272	123.811	123.717	123.435	122.849	124.287	128.148
mean 48h		5.7247	5.4196	5.5679	5.8516	6.744	7.5105	9.0378	10.8217	12.9076	15.8568	19.7684	22.9111	27.3879	31.4451	34.8521	39.4282	43.304	46.9027	50.6918	54.3966	59.1601	63.0087	68.26	71.7866	76.1305	80.1521	85.8267	91.9919	97.5273	104.121	112.407	118.755	124.965	131.984	136.929	141.01	144.522	147.619	149.969	151.237	153.231	154.898	156.587	158.289	160.049	161.068	161.709	162.595
sd		3.6236	2.76893	2.58396	2.85738	3.48645	4.30676	4.80918	5.4118	6.02654	5.84894	6.06023	4.65219	4.75916	5.35231	6.06952	7.80432	8.62126	9.96077	10.7021	12.2584	13.3031	14.0818	15.9498	16.8863	18.6007	21.1542	24.7863	27.3665	27.8389	28.407	29.975	29.8669	30.6898	31.1925	31.4962	31.6494	31.709	32.291	33.1785	32.2848	30.7144	29.9323	29.6943	29.6165	29.4998	29.8657	29.698	28.312
72h	Y	0	0	0	0	0	0	0	0	0	0	0	0	0	0	0	0	0	0.556	4.444	6.667	8.333	10	10.556	12.778	13.333	13.333	12.222	10	11.111	11.111	13.333	13.889	13.333	14.444	13.333	13.333	15	15.556	13.889	12.778	12.222	12.222	11.667	10.556	9.444	8.333	7.222	6.111
	Y	0	0	0	0	0	0	0	0	0	0	1.111	0	3.889	6.111	7.222	8.333	8.889	11.111	12.778	18.889	21.111	22.222	24.444	24.444	25.556	26.667	24.444	25.556	26.667	25	26.111	25	29.444	31.111	28.889	26.667	28.333	27.778	30.556	30.556	32.222	33.333	40	37.778	40.556	42.222	50	53.889
	Y	12.156	12.394	12.396	12.384	12.519	12.176	11.032	10.78	11.018	10.492	11.366	12.373	13.442	15.062	17.027	19.993	23.256	27.174	31.549	37.233	42.549	48.227	53.016	56.007	59.364	61.366	61.735	64.332	64.041	64.519	61.753	59.986	59.49	59.307	57.49	59.334	58.295	58.178	57.396	55.458	57.6	59.08	57.904	59.291	59.849	56.444	56.286	53.439
	Y	30.63	29.108	26.983	22.32	18.688	15.81	12.502	11.137	9.275	9.155	9.552	9.245	9.09	9.915	9.915	9.965	10.295	11.012	12.83	13.262	14.292	16.413	17.45	19.962	20.632	23.205	26.022	28.103	30.53	33.713	34.333	37.432	38.943	39.572	40.86	43.435	46.8	52.12	55.588	59.345	60.958	64.14	62.393	64.04	63.722	64.537	66.46	65.677
mean 72h		10.6965	10.3755	9.84475	8.676	7.80175	6.9965	5.8835	5.47925	5.07325	4.91175	5.50725	5.4045	6.60525	7.772	8.541	9.57275	10.61	12.4633	15.4002	19.0127	21.5712	24.2155	26.3665	28.2978	29.7213	31.1427	31.1058	31.9977	33.0872	33.5858	33.8825	34.0768	35.3025	36.1085	35.143	35.6923	37.107	38.408	39.3573	39.5343	40.7505	42.1937	42.991	42.9163	43.3927	42.884	44.992	44.779
sd		14.4719	13.7875	12.8331	10.8082	9.3541	8.21395	6.82014	6.32857	5.90114	5.6978	5.78336	6.36989	5.88565	6.34821	7.03772	8.20386	9.58392	10.9867	11.4645	13.1337	14.9278	16.7679	18.6491	19.0875	20.3898	20.9258	21.3305	22.9933	22.2774	22.6253	20.491	19.7693	19.281	18.6592	18.6803	20.0023	19.2231	20.117	20.9358	21.9282	22.9409	24.1081	23.0143	24.4127	24.7969	24.8122	26.0773	26.394
84h
	Y	16.602	8.633	0	0	0	0	0	0	0	0	0	0	0	0	0	0	0	0	0	3.984	10.625	18.594	23.906	27.227	32.539	34.531	34.531	40.508	39.844	41.172	40.508	41.172	40.508	39.844	39.844	39.18	37.852	36.523	35.195	33.867	37.188	33.867	29.883	26.562	17.93	18.594	18.594	17.266
	Y	37.44	33.388	26.652	22.339	15.353	10.204	4.681	1.724	1.003	0.664	0.552	0.874	0.733	0.474	0.647	0.718	0.779	0.888	1	1.086	1.787	2.5	3.575	4.845	5.81	6.77	7.595	8.092	8.371	9.822	11.572	14.69	18.767	22.144	23.457	27.612	31.431	34.658	38.917	41.514	46.641	48.014	52.509	57.279	58.713	57.891	58.937	58.684
	Y	34.036	31.115	27.186	25.773	24.225	22.559	21.501	19.86	17.542	16.101	13.778	11.479	8.134	6.208	5.389	4.94	4.153	3.978	4.088	4.671	4.658	4.967	5.09	4.43	4.671	5.052	4.786	4.841	5.011	4.452	4.677	4.581	4.816	4.271	5.784	6.444	7.671	8.666	9.929	10.967	12.134	11.874	12.838	14.219	15.466	15.444	16.175	17.589
mean 84h		29.3593	24.3787	17.946	16.0373	13.1927	10.921	8.72733	7.19467	6.18167	5.58833	4.77667	4.11767	2.95567	2.22733	2.012	1.886	1.644	1.622	1.696	3.247	5.69	8.687	10.857	12.1673	14.34	15.451	15.6373	17.8137	17.742	18.482	18.919	20.1477	21.3637	22.0863	23.0283	24.412	25.6513	26.6157	28.0137	28.7827	31.9877	31.2517	31.7433	32.6867	30.703	30.643	31.2353	31.1797
sd		11.1785	13.6834	15.544	13.9945	12.2561	11.2966	11.3072	11.0023	9.85111	9.11029	7.80027	6.39006	4.49952	3.4555	2.94241	2.66909	2.20749	2.08811	2.13102	1.90274	4.50847	8.66793	11.3261	13.0437	15.7711	16.5461	16.4226	19.721	19.2145	19.8327	19.0118	18.8962	17.9871	17.7866	17.034	16.6009	15.8989	15.5728	15.772	15.8955	17.8316	18.2114	19.9008	22.1737	24.2886	23.65	24.0208	23.82
96h	Y	7.572	6.596	5.603	4.673	4.754	4.205	3.67	4.209	3.677	3.966	3.993	3.758	3.633	3.603	4.189	3.774	3.589	4.108	3.896	4.498	4.347	4.63	5.407	6.02	5.939	7.451	9.781	12.556	16.04	19.384	23.165	25.919	29.094	31.158	33.525	34.936	35.044	36.643	34.296	34.714	36.448	36.771	39.956	39.599	40.727	40.145	40.475	36.966
	Y	0	0	0	0	0	2.302	8.059	12.664	14.391	15.542	16.693	17.269	17.844	17.844	18.995	18.995	19.571	18.42	17.844	17.269	16.117	12.664	9.21	2.302	0	0	0	0.576	6.332	10.937	13.239	14.966	16.693	18.42	18.42	18.995	19.571	20.147	20.147	20.147	22.449	21.874	24.176	25.327	25.903	25.903	27.054	31.084
	Y	10.987	6.459	5.122	4.891	4.624	5.436	4.851	5.089	6.307	8.861	14.03	18.182	20.779	23.337	22.406	21.805	20.106	17.726	18.241	18.145	18.033	18.805	19.403	19.198	18.937	20.611	19.921	20.455	20.68	21.026	21.653	20.835	19.848	18.327	17.304	16.152	15.617	15.182	15.611	17.957	23.248	23.673	25.492	29.578	35.033	42.383	49.495	56.505
	Y	0	0	0	0	0	0	0.685	0	1.371	2.742	4.113	4.798	4.798	4.113	3.427	5.484	1.371	2.742	6.855	7.54	8.911	11.653	13.024	15.081	16.452	15.081	13.024	12.339	8.226	4.113	6.855	8.911	15.766	16.452	19.879	14.395	13.71	14.395	15.766	17.823	18.508	20.565	19.879	22.621	23.992	22.621	25.363	28.79
	Y	0.637	0.466	0.689	0.606	0.629	0.554	0.594	0.753	0.594	0.809	0.773	0.737	0.817	0.956	1.012	1.139	1.45	1.673	1.406	2.139	2.195	2.821	3.466	4.155	5.032	6.51	7.235	8.143	8.833	9.61	9.849	10.805	13.327	15.072	17.773	20.637	23.773	24.717	25.677	27.323	28.183	28.147	28.259	25.255	24.239	22.61	20.677	18.869
	Y	0	0.597	0	0	0	0	0	0	0	0	0	0	0	0	0	0	0	0	0	0	0	0	0	0	0	0	0	0	0	0	0	0	0	0	0	0	0	0	0	0	0	0	0	0	0	0	0	0
	Y	0	0	0	0	0	0	0	0	0	0	0	0	0	0	0	0	0	0	2.44	6.1	7.321	7.931	7.931	6.711	4.88	5.49	4.27	5.49	6.1	13.421	14.641	16.471	12.811	10.981	9.761	6.711	10.371	17.691	21.352	21.352	25.622	20.742	20.132	18.911	21.352	26.232	30.502	32.943
mean 96h		2.74229	2.01686	1.63057	1.45286	1.42957	1.78529	2.55129	3.245	3.76286	4.56	5.65743	6.392	6.83871	7.12186	7.147	7.31386	6.58386	6.38129	7.24029	7.95586	8.132	8.35771	8.34871	7.63814	7.32	7.87757	7.74729	8.50843	9.45871	11.213	12.7717	13.9867	15.3627	15.7729	16.666	15.9751	16.8694	18.3964	18.9784	19.9023	22.0654	21.6817	22.5563	23.0416	24.4637	25.6991	27.6523	29.3081
sd		4.5792	3.09099	2.56554	2.28584	2.23874	2.25564	3.0878	4.66989	5.22045	5.75062	6.89094	7.96332	8.75296	9.4762	9.44808	9.19633	9.13517	8.1205	7.6843	7.10937	6.81614	6.4953	6.4183	6.9696	7.51231	7.5927	7.21773	7.28398	6.8516	7.60178	8.13712	8.44515	8.7299	9.33569	10.2037	11.0599	10.982	11.1147	10.5541	10.6523	11.2399	11.1484	12.0301	12.0772	12.8238	13.9453	15.6448	17.238
			Binned data per 10% of apicobasal length to compensate for differences in apicobasal sizes across stages, normalized to the peak intensities of the data set
					48h			72h			84h			96h
			Bins (% of apicobasal axis)		mean	sd	n	mean	sd	n	mean	sd	n	mean	sd	n
			most basal	10	0.183973	0.0605807	5	0.104763	0.064469	4	0.0700576	0.0180853	3	0.0762147	0.0433344	7
				20	0.713412	0.176995	5	0.352781	0.072785	4	0.400301	0.0139428	3	0.292067	0.124515	7
				30	0.928517	0.141559	5	0.648667	0.0711753	4	0.499418	0.105903	3	0.468388	0.103383	7
				40	0.954854	0.154776	5	0.898447	0.0839763	4	0.589816	0.0492481	3	0.662804	0.120694	7
				50	1	0.0931144	5	0.953619	0.0485	4	0.869881	0.0565925	3	0.7054	0.177549	7
				60	0.839068	0.137443	5	1	0.0677541	4	1	0.0818079	3	0.880448	0.128615	7
				70	0.771744	0.161523	5	0.975297	0.0557657	4	0.972225	0.0568625	3	1	0.161675	7
				80	0.663124	0.147358	5	0.887545	0.094852	4	0.950016	0.0403207	3	0.991142	0.200708	7
				90	0.491005	0.193445	5	0.791505	0.0940935	4	0.882329	0.0538214	3	0.940749	0.181034	7
			most apical	100	0.0924656	0.0570663	5	0.298565	0.0364808	4	0.332479	0.0861114	3	0.463379	0.110199	7
[truncated: 592 more columns]

## Sheet: Fig1I
FIGURE 1I
	48h		72h		84h		96h
	AB	DV	AB	DV	AB	DV	AB	DV
	8.752	6.282	8.795	4.779	8.075	6.389	8.752	4.861
	7.056	4.774	7.877	4.774	6.474	5.211	7.056	4.619
	7.793	5.62	8.795	4.566	7.014	4.274	7.793	4.114
	8.49	5.105	11.666	3.944	6.474	3.632	8.49	4.668
	8.144	5.255	6.578	5.639	6.716	5.135	8.144	3.327
	7.769	5.608	8.417	4.585	7.056	4.43	7.769	4.013
	9.555	5.816	5.57	4.571	7.642	4.968	9.555	4.015
	7.968	6.076	7.056	4.846	11.303	4.31	7.968	4.151
	6.219	5.255	7.426	4.403	10.013	4.161	6.219	4.034
	8.045	3.949	7.264	3.949	7.841	4.699	8.045	4.31
	8.256	5.608	12.33	6.438	9.82	3.122	8.256	3.459
	9.303	5.226	9.808	4.172	8.306	3.462	9.303	4.533
	7.264	4.641	8.215	3.379	9.225	3.195	7.264	4.845
	8.548	4.886	5.942	3.788	8.611	5.404	8.548	4.6
	11.115	4.151	6.089	4.234	8.998	4.209	11.115	4.463
	9.511	6.465	6.665	4.595	8.075	3.936	9.511	4.263
	8.584	4.792	9.283	3.949	9.568	4.984	8.584	3.592
	9.397	3.966	7.877	4.585	9.068	3.183	9.397	4.778
	8.856	4.585	8.942	4.571	7.804	4.875	8.856	3.914
	7.385	6.959	7.872	4.999	8.303	4.908	7.385	4.641
	9.283	6.9	10.244	4.172	10.611	4.78	9.283	4.022
	11.156	5.337	10.3	3.759	8.335	5.323	11.156	4.843
	8.584	5.251	9.686	4.982	9.631	4.296	8.584	4.034
	8.326	6.23	12.105	4.078	9.328	4.713	8.326	4.989
	9.365	5.86	10.765	3.141	7.427	4.581	9.365	3.622
	10.418	5.189	10.34	3.583	7.438	4.015	10.418	4.292
	8.14	5.484	11.238	4.792	7.942	3.86	8.14	4.851
	8.059	4.533	11.36	3.423	10.541	4.875	8.059	4.292
	10.917	4.921	11.377	3.966	10.242	4.128	10.917	4.984
	12.13	4.398	7.554	4.136	9.906	3.367	12.13	4.172
	7.793	6.171	7.554	4.585	8.995	3.777	7.793	4.982
	7.478	4.471	11.561	4.364	7.753	4.467	7.478	3.746
	8.196	5.397	9.133	5.389	7.611	4.78	8.196	4.03
	7.828	4.986	8.86	4.609	9.231	5.539	7.828	3.324
	8.873	4.921	9.01	4.334	8.617	5.135	8.873	3.622
	10.418	5.292	9.466	3.379	10.013	4.015	10.418	5.26
	8.031	5.48	12.503	3.938	9.328	4.209	8.031	3.759
	7.529	6.133	8.69	4.792	12.301	4.755	7.529	3.47
	11.784	5.711	8.144	6.438	9.228	4.619	11.784	4.292
	9.702	5.135	11.833	3.678	6.88	5.425	9.702	4.707
	8.069	5.496	13.296	5.189	6.857	3.884	8.069	4.668
	8.031	4.886	8.668	5.167	7.282	3.503	8.031	4.778
	7.472	5.32	11.07	3.8	6.934	3.875	7.472	4.369
	4.151	4.951	11.293	4.619	9.391	2.781	4.151	4.072
	8.584	4.595	7.69	5.167	8.28	4.707	8.584	5.029
	6.665	5.397	8.686	4.209	10.857	4.914	6.665	4.151
	9.2	4.886	9.979	4.833	10.803	5.187	9.2	4.904
	10.575	5.46	7.339	4.641	12.463	3.608	10.575	4.015
	5.323	6.034	9.097	4.939	8.583	4.43	5.323	4.448
	6.07	5.845	9.34	5.266	8.461	4.566	6.07	4.034
	6.114	4.151	8.925	5.425	9.021	3.777	6.114	4.274
	5.088	4.571	6.632	5.187	7.53	5.404	5.088	3.726
	9.475	4.683	8.51	5.05	6.608	4.904	9.475	4.31
	6.126	4.779	6.411	6.114	10.33	3.484	6.126	5.127
	8.344	4.999	8.47	5.818	8.349	3.195	8.344	4.892
	8.925	6.076	9.192	6.323	8.161	3.64	8.925	4.343
	9.212	4.986	7.501	4.585	7.356	4.463	9.212	6.894
	8.912	5.433	11.631	4.682	9.756	4.641	8.912	5.441
	8.177	5.639	8.357	5.037	9.974	4.564	8.177	4.448
	8.86	5.337	7.575	4.505	8.601	4.619	8.86	4.482
	7.833	5.646	10.221	4.161	7.25	4.564	7.833	5.304
	9.655	5.845	8.411	5.103	10.24	4.034	9.655	4.31
	9.15	5.433	9.35	4.914	8.558	5.46	9.15	4.471
	9.066	6.108	10.843	4.984	8.344	4.861	9.066	4.172
	9.998	3.742	11.69	4.463	5.448	4.804	9.998	4.151
	8.172	4.99	9.38	4.188	9.791	4.325	8.172	6.103
	9.066	4.571	9.135	4.755	8.581	4.581	9.066	3.759
	8.321	5.255	9.658	5.827	11.603	4.07	8.321	4.398
	9.2	5.401	7.846	5.167	8.993	4.968	9.2	3.598
	6.578	5.292	7.289	5.675	8.513	5.892	6.578	5.275
	9.41	5.665	9.361	4.569	9.322	4.128	9.41	4.566
	9.129	5.433	11.433	3.936	12.976	4.566	9.129	3.653
	7.828	4.151	8.533	4.505	7.362	4.292	7.828	4.585
	8.144	6.282	9.629	3.8	10.27	3.984	8.144	4.209
	9.816	5.871	6.684	3.484	10.019	4.437	9.816	3.6
	10.531	5.193	7.772	4.325	9.304	4.471	10.531	3.622
	11.293	4.641	9.676	3.736	7.094	4.827	11.293	4.299
	8.376	5.665	10.026	5.238	10.586	3.632	8.376	3.936
	9.171	5.02	9.361	4.585	9.135	4.128	9.171	4.904
	10.607	5.02	9.34	4.845	6.367	5.26	10.607	4.015
	10.025	5.05		4.369	5.86	4.163	10.025	5.756
	10.059	4.566		4.154	7.521	5.741	10.059	4.713
	8.467	6.501		4.43	12.055	4.951	8.467	5.542
	7.93	4.792		4.939	10.032	4.463	7.93	3.914
	8.326	4.151		4.989	10.777	4.154	8.326	4.533
	9.166	4.982		4.968	8.452	5.413	9.166	4.072
	10.52	6.23		3.914	7.705	4.875	10.52	4.575
	11.637	6.171		4.448	7.601	4.163	11.637	4.914
	9.336	5.46		4.755	11.009	5.46	9.336	4.051
	9.722	4.792		5.103	9.377	4.533	9.722	4.202
	7.554	4.999		4.569	6.354	4.755	7.554	4.6
	7.615	6.645		4.533	7.804	3.716	7.615	4.43
	7.201	6.019		5.82	7.555	4.403	7.201	3.777
	6.479	5.397		5.17	7.855	3.029	6.479	3.884
	9.682	6.645		3.367	8.125	5.074	9.682	3.558
	9.036	4.934		4.713	8.767	4.085	9.036	4.713
	8.449	5.02		4.188	7.224	4.253	8.449	4.43
	7.925	6.108		4.128	8.382	5.488	7.925	3.897
	10.374	4.571		4.03	8.508	4.438	10.374	4.989
	9.998	4.934		5.167	11.993	4.716	9.998	4.505
	10.34	5.193		4.619	7.666	3.893	10.34	4.6
	8.544	4.151		5.551	9.251	3.109	8.544	4.448
	9.967	3.347		4.552	7.614	4.222	9.967	3.484
	7.719	4.814		4.086	6.106	4.828	7.719	4.163
	8.942	4.609		3.994	7.15	4.587	8.942	4.114
	10.15	2.698		3.736	8.546	3.92	10.15	5.001
	9.963	4.982		4.325	8.995	4.316	9.963	6.089
		4.982		4.172	9.852	5.008	7.683	3.875
		4.986		3.739	9.297	4.024	9.771	4.31
		4.999		3.877	10.518	4.625	9.423	5.12
		4.774		4.867	7.926	4.154	8.344	3.777
		5.589		5.26	5.105	4.036	7.501	4.188
		5.089		4.299	7.452	4.308	9.135	3.827
		4.379		4.96	6.81	5.155	7.25	4.325
		4.585		4.089	10.862	5.381	8.326	5.266
		5.193		3.994	9.593	2.503	10.793	2.919
		4.664		3.78	10.768	3.566	8.224	3.739
		5.711		5.441	9.631	3.856	8.411	4.723
				4.733	10.699	4.024	9.667	4.202
				4.188	5.259	3.469	9.126	6.227
				3.726	10.087	3.953	9.067	5.68
				4.851	6.244	3.619	10.017	4.875
				4.989	6.919	5.006	10.274	4.467
				4.07	7.698	2.725	8.513	6.35
				4.999	5.987	3.696	10.041	4.968
				4.428	5.983	3.992	9.568	4.619
				4.013	5.983	4.653	10.38	4.723
				4.43	6.919	4.766	11.302	3.64
				5.275	6.652	4.483	9.649	3.884
				6.145	8.875	3.844	8.74	4.209
				4.188	7.445	5.855	8.947	4.034
				5.892	7.78	3.856	7.755	3.64
				4.552	12.089	5.259	8.012	4.833
				3.6	10.017	4.376	9.676	4.984
				5.323	11.508	4.553	8.326	4.015
				4.31	9.377	4.828	10.453	4.422
				4.272	12.663	4.222	8.295	3.528
				3.64	8.264	4.625	7.441	4.215
				4.463	11.065	5.384	7.8	5.892
				5.287	10.24	4.769	8.106	5.734
				5.653	10.795	4.746	8.119	4.875
				5.296	8.73	5.074	7.898	3.547
				4.296	10.38	4.461	8.367	4.03
				3.547	10.618	4.501	7.802	4.6
				3.64	8.47	4.305	8.012	4.43
				3.746	10.618	4.305	8.811	3.21
				4.984	8.533	3.589	9.55	3.094
				3.936	7.501	4.776	7.556	5.075
				4.325	11.03	3.54	10.723	3.022
				3.677	7.877	5.074	8.601	3.86
				3.367	10.438	5.072	9.584	4.345
				4.31	11.159	4.308	8.467	3.914
				5.537	10.604	3.804	8.264	4.6
				4.6	7.25	4.615	8.551	4.034
				3.726	8.367	5.308	8.14	4.569
				3.827	7.657	4.587	10.411	4.6
				4.569	8.308	3.599	11.484	3.877
				5.437	9.691	3.619	10.341	3.897
				3.64	7.816	5.072	11.032	3.459
				3.764	8.264	4.33	7.106	4.585
				3.899	8.961	3.358	9.012	4.43
				3.501	9.758	3.566	8.961	5.137
				4.89	9.562	2.503	9.154	4.713
				4.833	7.657	4.501	6.303	5.137
				4.819	9.523	4.676	8.558	4.072
				4.552	11.226	4.349	9.811	4.575
				5.26	12.456	5.072	10.38	4.463
				3.899	9.727	4.024	7.575	4.989
				4.467	9.329	3.589	11.742	3.726
				3.528	8.942	5.237	7.888	4.292
				3.677	7.371	4.776	9.782	5.323
				4.163	7.142	3.326	9.294	4.296
				4.343	7.601	4.373	7.912	4.639
				5.304	7.521	4.922	13.108	4.564
				4.03	8.472	5.697	11.003	4.128
				3.528	7.89	4.009	9.998	5.075
				4.11	8.51	5.083	8.076	4.845
				4.778	7.362	4.828	6.959	3.47
				4.904	10.699	5.788	8.51	3.759
				4.713	8.211	4.789	7.78	4.755
				4.564	8.76	5.597	9.729	4.448
				5.211	10.305	6.574	9.985	4.861
				4.43	9.896	6.227	6.909
				5.812	11.653	5.855	10.954
				5.127	7.339	3.998	9.771
				3.21	7.575	5.7	9.135
				4.585	7.268	4.6	7.638
				3.736	7.048	3.914	9.248
				4.154	12.183	3.367	8.757
				5.814	10.179	3.608	7.524
				4.652	7.857	4.875	9.294
				4.463	6.977	4.098	8.472
				3.837	11.833	5.563	9.398
				4.015	9.791	5.814	9.729
				4.332	10.247	3.897	11.003
				4.984	11.095	3.827	10.179
				4.163	11.019	4.098	9.771
				4.729	7.68	3.877
				3.608	8.718	4.585
				4.641	7.426	3.321
				5.15	7.518	3.367
				4.989	9.616	4.448
				5.539	9.616	3.301
				6.615	8.266	4.707
				4.755	8.728	3.875
				3.462	10.991	4.772
				4.31	10.588	4.209
				4.098	10.865	4.989
				4.505	9.079	4.015
				4.161	5.79	4.6
				5.853	8.224	4.843
				4.098	8.14	5.976
				5.99	7.484	4.292
				5.397	9.012	5.037
				3.726	11.178	4.713
				4.778	5.711	5.05
				5.571	8.271	3.503
				4.982	7.755	3.592
				4.051		2.906
				5.167		4.668
				4.772		4.772
				5.437		4.013
				3.884		4.299
				4.098		5.425
				3.462		4.296
				5.15		5.323
				4.034		4.482
				5.167		4.398
				5.037		4.034
				4.723		4.299
				4.398		4.875
				5.077		3.598
				5.818		3.759
				4.867		4.564
				5.374		4.154
				5.551		3.64
				5.551		4.161
				5.26		4.569
				5.425		4.022
				4.07		4.43
				4.699		3.777
				7.115		3.64
				5.374		5.089
				5.103		2.932
				5.287		3.936
				3.936		2.919
				4.585		5.404
				5.211		5.075
				5.551		5.135
				4.845		4.619
				4.463		3.692
				3.884		5.037
				4.437		4.813
				5.551		4.151
				4.051		3.807
				5.26		5.122
				4.463		4.345
				4.437		5.304
				3.914		4.292
				3.884		4.861
				4.772		5.075
				5.425		5.347
				5.341		3.47
				5.535		4.172
				5.551		4.345
				5.029		5.211
				4.707		3.884
				4.989		3.739
				4.999		4.463
				5.68		4.6
				6.349		3.86
				4.151		5.287
				3.875		4.034
				4.209		4.861
				3.692		4.161
				5.304		4.585
				5.597		5.46
				4.569		3.736
						4.737
						3.875
						4.482
						5.15
						4.652
						4.892
						4.31
						5.12
						5.818
						3.897
						4.575
						3.759
						4.968
						4.448
						4.398
mean	8.709	5.20575	9.11862	4.62197	8.81034	4.43597	8.86294	4.40281
sd	1.42732	0.713022	1.70784	0.705616	1.62563	0.70326	1.35596	0.646026
	HH13- 48h		3-day		3.5-day		4-day
ratio AB/DV	1.67296		1.97289		1.98611		2.01302

## Sheet: Fig1J
Straightness of apical domain
	Euclid dist.	Length		Ratio (Eucl/length)
48h	61.44	67.014		0.916823			48h	72h	84h	96h
	73.686	76.393		0.964565		mean	0.932436	0.945704	0.959308	0.965895
	52.722	56.076		0.940188		sd	0.0283599	0.0254381	0.00591394	0.0106276
	75.762	84.922		0.892136		n embryos	5	4	3	7
	53.76	56.681		0.948466
72h	109.18	113.203		0.964462
	115.407	119.135		0.968708
	83.857	89.732		0.934527
	69.95	76.438		0.915121
84h	62.27	64.535		0.964903
	73.801	77.431		0.95312
	62.478	65.088		0.9599
96h	73.894	76.384		0.967402
	89.669	92.032		0.974324
	100.047	103.252		0.968959
	108.35	110.347		0.981903
	139.9	146.441		0.955334
	145.919	153.384		0.951331
	116.237	120.827		0.962012

## Sheet: Fig1K-L
Position of mitoses from apical domain
	48h	72h	84h	96h
	18ss (HH13-)	3-day old (HH18)	3.5-day-old (HH21)	4-day old (HH23)			48h	72h	84h	96h
	8.321	4.713	8.856	4.437		mean	6.3645	6.53931	6.60636	6.57405
	4.428	8.031	3.64	12.466		sd	2.45884	3.77383	2.90933	3.17465
	12.29	12.18	6.371	3.321		n embryos	5	4	3	7
	13.425	2.491	5.542	8.026		n mitoses	178	248	128	148
	6.389	4.428	9.137	10.24
	6.642	17.436	3.333	4.713
	5.258	7.196	9.414	4.437
	5.012	11.289	8.579	5.287
	5.535	9.137	9.41	9.69
	3.598	11.617	3.598	4.161
	5.535	5.266	5.258	4.737
	3.608	3.598	14.986	13.606
	8.102	3.963	3.057	8.651
	10.3	5.818	6.389	5.838
	6.642	5.258	3.608	7.749
	5.258	5.323	4.982	6.969
	5.088	5.542	7.769	4.428
	7.828	3.875	3.598	6.648
	5.542	9.963	14.139	4.833
	4.505	5.542	4.989	10.244
	4.161	4.151	3.884	6.389
	5.266	4.737	3.884	6.089
	5.838	4.151	5.266	4.737
	5.916	10.244	5.542	10.52
	5.645	3.598	5.818	5.812
	3.963	6.114	4.705	5.258
	6.734	5.597	7.196	4.713
	5.916	4.428	4.428	4.989
	7.243	8.584	3.333	5.563
	4.505	5.258	5.535	2.491
	7.554	5.812	4.705	4.161
	5.437	3.875	4.161	9.414
	5.542	6.969	4.713	4.151
	4.989	6.089	4.705	3.884
	4.428	5.258	4.437	7.493
	9.979	3.321	4.151	7.201
	5.266	6.095	4.428	3.321
	6.389	5.871	6.648	14.671
	5.258	6.311	8.321	3.963
	8.031	3.598	9.137	8.856
	4.437	11.156	11.913	4.151
	4.428	5.287	4.161	7.217
	7.007	3.914	5.258	5.542
	14.139	9.133	4.705	5.258
	4.705	9.414	4.437	6.642
	5.103	3.321	6.371	16.882
	9.967	4.437	5.818	8.526
	5.542	3.333	5.535	6.095
	4.989	8.417	4.713	5.818
	5.563	6.924	8.856	13.564
	6.648	4.437	5.258	9.686
	7.493	3.875	7.196	9.686
	4.951	10.24	6.924	3.875
	5.604	10.255	3.884	4.989
	4.296	11.347	13.034	8.597
	4.03	4.713	8.584	3.875
	9.104	5.266	4.713	4.505
	6.654	5.818	7.472	11.9
	6.578	5.535	11.347	6.114
	5.604	5.258	8.306	9.446
	7.452	6.371	3.237	6.365
	5.514	10.52	6.001	16.073
	5.57	6.648	6.692	6.365
	5.597	7.793	4.151
	8.14	4.989	3.921	3.598
	11.115	3.884	8.995	4.737
	5.961	9.15	6.036	3.094
	5.374	3.914	5.384	4.989
	4.833	4.505	3.697	7.472
	7.264	7.243	4.151	6.924
	6.734	5.258	4.158	10.607
	5.871	4.737	4.382	4.705
	6.323	16.329	5.766	15.508
	5.779	4.982	5.079	7.749
	5.437	6.365	6.014	5.258
	7.559	5.437	5.304	4.713
	5.514	6.188	7.15	3.884
	7.877	4.705	5.079	5.323
	6.665	6.919	7.153	7.478
	6.365	6.188	5.996	5.818
	15.508	4.428	9.686	18.576
	3.598	6.924	7.183	5.266
	6.419	5.258	10.611	6.734
	4.188	4.437	5.535	4.982
	5.258	6.389	3.754	3.64
	4.778	5.812	4.158	5.838
	5.535	7.828	5.079	4.982
	7.749	4.713	5.996	6.188
	8.86	5.258	8.764	5.258
	4.505	8.376	8.031	6.461
	4.989	3.884	4.428	4.989
	5.818	5.818	6.089	10.607
	9.133	6.642	4.437	7.327
	5.266	5.266	14.955	12.18
	5.266	4.989	7.793	8.031
	8.031	5.818	4.737	7.201
	5.258	4.463	8.651	8.026
	7.493	4.989	4.151	5.251
	10.333	5.838	14.668	5.563
	14.139	6.785	14.115	5.266
	5.597	5.818	7.793	6.371
	6.371	7.478	12.256	5.323
	6.371	5.535	15.498	7.793
	5.258	6.919	11.904	4.437
	3.884	6.919	2.822	4.463
	3.963	4.161	6.648	5.563
	5.266	6.919	7.749	6.095
	4.989	4.982	13.296	4.713
	5.542	9.133	6.642	3.321
	9.133	11.074	6.648	7.201
	8.651	5.258	9.967	5.287
		6.648	7.754	4.713
	4.437	5.838	9.15	5.05
	5.374	39.038	5.838	6.365
	4.737	7.201	4.151	5.542
	3.875	4.713	5.258	3.884
	3.544	7.769	4.161	4.713
	5.57	7.472	8.597	3.963
	3.155	7.493	5.871	4.505
	4.471	3.321	4.234	4.161
	2.552	5.258	4.161	7.196
	7.968	8.069	3.884	4.151
	7.001	7.478	4.705	3.333
	3.239	6.095	5.645	4.151
	6.785	16.642	10.793	5.287
	5.535	5.838	4.705	4.161
	6.371	4.705	9.475	4.437
	4.151	5.535	4.705	3.884
	5.323	4.713		3.608
	4.151	9.133		9.414
	4.359	6.114		4.437
	4.982	6.365		3.64
	4.681	7.493		3.608
	5.02	8.86		5.012
	7.734	3.875		9.137
	8.981	8.856		9.446
	5.284	4.737		6.365
	4.458	5.266		6.089
	7.168	4.188		8.873
	4.863	7.478		4.713
	4.629	3.044		5.012
	6.419	3.884		4.705
	6.297	5.818		6.919
	4.177	4.713		4.428
	8.149	5.838		2.781
	7.784	3.608		5.258
	5.639	4.982		5.542
	4.06	3.598		20.22
	8.326	5.818		14.139
	5.103	4.437
	6.126	4.989
	5.103	8.031
	6.188	7.217
	4.729	8.045
	4.376	7.472
	6.847	1.683
	9.25	4.151
	9.036	9.41
	4.606	4.705
	2.74	19.146
	7.695	3.044
	4.705	4.778
	3.764	8.856
	14.351	7.754
	3.544	6.371
	18.072	8.925
	12.016	5.705
	4.151	3.875
	11.952	2.768
	5.535	2.491
	8.619	3.501
	6.311	6.919
	9.682	8.86
	4.581	4.982
	10.793	6.089
	6.739	7.217
	4.581	5.437
	6.323	2.889
	7.813	4.982
		7.478
		5.266
		5.103
		4.564
		4.437
		5.535
		3.914
		4.778
		12.743
		4.737
		11.35
		3.884
		3.764
		3.155
		10.575
		13.586
		17.436
		6.095
		4.428
		31.551
		3.875
		4.705
		9.15
		4.982
		4.161
		6.095
		5.597
		4.989
		7.007
		5.258
		5.542
		8.045
		5.287
		5.535
		14.247
		7.793
		9.607
		3.963
		9.137
		6.365
		6.648
		5.812
		7.217
		5.563
		3.64
		3.608
		5.645
		3.598
		3.963
		3.333
		11.347
		12.206
		5.258
		4.705
		4.778
		7.749
		6.648
		8.307
		4.737
		6.648
		6.371
		4.505
		5.818
		5.535
		5.266
		8.873
		4.151
		3.367
		3.468

## Sheet: Fig3A ABsize
Figure 3 apicobasal height
	time (iterations)	no prolif / no INM										low INM										INM
	1	8.7	8.70988	8.7105	8.70818	8.69755	8.71425	8.70215	8.705	8.70209	8.71937	8.7	8.70988	8.72922	8.70818	8.69755	8.71425	8.70215	8.68721	8.72195	8.71937	8.76265	8.69176	8.72051	8.72853	8.74962	8.73266	8.68981	8.74509	8.74333
	2	8.67857	8.68813	8.68509	8.68168	8.67265	8.69122	8.67387	8.67944	8.67495	8.69656	8.66988	8.67159	8.69956	8.68168	8.67265	8.69122	8.67387	8.65138	8.68528	8.69656	8.73068	8.64816	8.69046	8.67133	8.72011	8.67918	8.66085	8.70444	8.71812
	3	8.668	8.68267	8.67756	8.67006	8.66346	8.683	8.6695	8.67746	8.66202	8.68735	8.65168	8.6457	8.69452	8.67006	8.66346	8.683	8.6695	8.63552	8.67743	8.68735	8.7055	8.63926	8.67287	8.61588	8.69856	8.65261	8.65236	8.69272	8.70247
	4	8.67111	8.67997	8.67921	8.66932	8.66767	8.68032	8.6697	8.68062	8.66289	8.68809	8.63215	8.64359	8.69543	8.66932	8.66767	8.68032	8.6697	8.61797	8.68134	8.68809	8.69429	8.63528	8.67057	8.61027	8.66127	8.63394	8.64754	8.68886	8.70142
	5	8.67779	8.68103	8.68267	8.67161	8.67263	8.6838	8.67386	8.6897	8.66618	8.69375	8.5953	8.64805	8.68975	8.67161	8.67263	8.6838	8.66546	8.61718	8.68442	8.69375	8.69448	8.63189	8.66419	8.59339	8.5898	8.62994	8.65373	8.67597	8.70331
	6	8.68754	8.68702	8.69175	8.6776	8.6802	8.69005	8.68078	8.69641	8.67094	8.70699	8.54777	8.65435	8.68126	8.6776	8.67517	8.69005	8.651	8.62188	8.68767	8.70699	8.69512	8.63861	8.65516	8.58389	8.53485	8.63413	8.65954	8.66508	8.71711
	7	8.69601	8.69129	8.701	8.6891	8.68797	8.69671	8.69079	8.70453	8.67808	8.7146	8.55499	8.66277	8.69211	8.6891	8.67323	8.69671	8.65864	8.63257	8.69459	8.7146	8.68719	8.64955	8.65443	8.57259	8.51233	8.64052	8.67321	8.6612	8.72454
	8	8.70337	8.69686	8.71244	8.69616	8.69685	8.70256	8.70258	8.70941	8.68108	8.71948	8.56395	8.66741	8.70482	8.69616	8.67783	8.69826	8.66786	8.63561	8.70118	8.71356	8.66847	8.65478	8.65161	8.55907	8.49521	8.65231	8.65783	8.66065	8.72393
	9	8.70618	8.70547	8.71905	8.70677	8.70604	8.71442	8.71342	8.71316	8.68946	8.72735	8.56799	8.67261	8.71113	8.70677	8.68405	8.68533	8.67675	8.63364	8.71308	8.71058	8.65955	8.64912	8.65836	8.53602	8.49939	8.66646	8.61337	8.66324	8.70488
	10	8.71021	8.71393	8.72738	8.71456	8.71134	8.72623	8.72212	8.71849	8.69154	8.73625	8.56899	8.67511	8.7158	8.71456	8.68914	8.67993	8.68781	8.62674	8.72292	8.71046	8.64537	8.65411	8.66594	8.48702	8.50561	8.67388	8.57043	8.66374	8.66474
	11	8.71462	8.72193	8.73102	8.72113	8.71618	8.72946	8.72827	8.72252	8.69359	8.74784	8.56764	8.67553	8.70874	8.71821	8.69576	8.68093	8.69301	8.62851	8.72061	8.72058	8.61488	8.64634	8.67506	8.46648	8.51065	8.66056	8.55087	8.6616	8.66263
	12	8.7203	8.73301	8.73486	8.72681	8.71961	8.73269	8.73135	8.7256	8.69474	8.75528	8.56004	8.67822	8.70989	8.72072	8.69976	8.68685	8.69727	8.63026	8.71895	8.72317	8.61481	8.64389	8.68176	8.45373	8.51992	8.64442	8.54003	8.66416	8.65311
	13	8.72545	8.73921	8.7378	8.73469	8.72497	8.73273	8.73889	8.72956	8.69613	8.76215	8.56756	8.66399	8.71652	8.72722	8.69347	8.69034	8.6977	8.63003	8.71921	8.72993	8.60359	8.6493	8.69162	8.4404	8.5178	8.64433	8.53839	8.65876	8.64638
	14	8.72377	8.74292	8.74258	8.74009	8.7294	8.73417	8.7454	8.72924	8.70376	8.77073	8.57274	8.66315	8.72191	8.73256	8.68194	8.68288	8.69545	8.63197	8.72675	8.73988	8.58809	8.64952	8.69754	8.44441	8.51632	8.64687	8.5348	8.65105	8.64644
	15	8.72347	8.74662	8.74728	8.75106	8.73504	8.73469	8.74882	8.7282	8.70935	8.77692	8.57755	8.66783	8.72813	8.7427	8.68519	8.65592	8.69807	8.63635	8.72637	8.7467	8.56375	8.63168	8.71104	8.43623	8.51377	8.64459	8.53967	8.62059	8.6443
	16	8.72909	8.75522	8.7559	8.76037	8.73862	8.73532	8.74783	8.70308	8.71674	8.78659	8.58464	8.68065	8.74423	8.74772	8.678	8.61589	8.69741	8.63803	8.71982	8.76019	8.53575	8.60536	8.72302	8.4173	8.52934	8.63853	8.53449	8.61411	8.65592
	17	8.74072	8.76455	8.76426	8.76835	8.7373	8.7372	8.75701	8.67836	8.71581	8.79131	8.59379	8.68316	8.75066	8.74485	8.65947	8.5909	8.70108	8.63863	8.71747	8.76695	8.49397	8.5682	8.7304	8.40404	8.53855	8.63953	8.53924	8.60248	8.65699
	18	8.74717	8.76654	8.77283	8.77586	8.73843	8.74317	8.75975	8.68519	8.71835	8.79986	8.57821	8.67633	8.75373	8.7468	8.65501	8.58482	8.70776	8.64523	8.71652	8.77326	8.4655	8.54362	8.7359	8.38656	8.5474	8.63931	8.54121	8.59168	8.6466
	19	8.75005	8.77097	8.78093	8.7821	8.74339	8.75288	8.76223	8.69042	8.72635	8.80692	8.5772	8.67561	8.75596	8.75008	8.65382	8.59106	8.71135	8.6303	8.71704	8.78739	8.44544	8.54368	8.74011	8.38124	8.56634	8.62012	8.53069	8.58103	8.65142
	20	8.75534	8.77593	8.78641	8.78651	8.74546	8.75994	8.77065	8.69036	8.729	8.80746	8.58764	8.67416	8.75001	8.7519	8.62348	8.59932	8.72238	8.57439	8.72263	8.76568	8.43198	8.53919	8.74231	8.36683	8.5802	8.6155	8.51601	8.57678	8.63372
	21	8.75399	8.78142	8.79503	8.78959	8.7508	8.76287	8.77595	8.69724	8.72882	8.80903	8.586	8.66009	8.75405	8.75238	8.60914	8.60506	8.72945	8.57999	8.72715	8.75523	8.42854	8.53183	8.74294	8.36097	8.58751	8.60905	8.51717	8.57239	8.61879
	22	8.7572	8.79993	8.79664	8.7987	8.75486	8.77273	8.77917	8.70171	8.73255	8.8148	8.59798	8.66506	8.75783	8.76056	8.61413	8.61237	8.71526	8.58486	8.7282	8.7567	8.43819	8.52123	8.75305	8.3636	8.5988	8.58978	8.51218	8.56749	8.60905
	23	8.76593	8.81185	8.80559	8.80452	8.75365	8.77558	8.78145	8.70856	8.72978	8.81924	8.61058	8.67628	8.77449	8.77085	8.61973	8.6117	8.71996	8.59091	8.72801	8.75319	8.44682	8.53603	8.76622	8.35974	8.59681	8.58683	8.51462	8.55731	8.59708
	24	8.77358	8.81705	8.81413	8.80719	8.75963	8.78236	8.78483	8.71509	8.73587	8.83368	8.61704	8.6932	8.78012	8.77474	8.6283	8.61501	8.72498	8.60013	8.73228	8.75159	8.45217	8.52579	8.7712	8.36566	8.60587	8.58664	8.52655	8.55731	8.60063
	25	8.77474	8.82142	8.82069	8.80858	8.76839	8.78621	8.78892	8.72337	8.74994	8.83964	8.62437	8.70162	8.7939	8.7792	8.63891	8.62245	8.7291	8.60799	8.72236	8.76107	8.45736	8.53425	8.77655	8.37243	8.61285	8.58922	8.53303	8.54723	8.61142
	26	8.78178	8.82499	8.82932	8.80992	8.77861	8.78782	8.79192	8.72643	8.75582	8.85093	8.63867	8.67392	8.77676	8.78215	8.64154	8.62819	8.73216	8.61368	8.7306	8.77158	8.45074	8.5434	8.7791	8.37958	8.62151	8.58348	8.53519	8.55438	8.61535
	27	8.78546	8.83096	8.83629	8.81343	8.78311	8.79025	8.79212	8.73109	8.76234	8.8565	8.64451	8.66454	8.76549	8.78746	8.64104	8.6326	8.73385	8.6207	8.73251	8.77488	8.45813	8.54815	8.78344	8.38598	8.63053	8.57852	8.53614	8.55435	8.6041
	28	8.78786	8.83295	8.84398	8.81819	8.79196	8.7967	8.79749	8.73846	8.7673	8.85561	8.6461	8.65364	8.76412	8.79339	8.64722	8.63697	8.73433	8.62244	8.73779	8.77614	8.46178	8.55887	8.79043	8.39607	8.63575	8.55806	8.53435	8.56524	8.58025
	29	8.78871	8.83848	8.8528	8.82044	8.79916	8.79945	8.79895	8.74076	8.77075	8.8653	8.65077	8.65312	8.7727	8.79622	8.64861	8.64145	8.72763	8.62198	8.7447	8.76979	8.4603	8.57104	8.79627	8.39541	8.63679	8.53572	8.53005	8.57008	8.57223
	30	8.79423	8.84202	8.85605	8.8191	8.80845	8.80078	8.79735	8.74108	8.77604	8.86908	8.65783	8.65871	8.78549	8.79256	8.63713	8.64413	8.71881	8.62038	8.7518	8.7695	8.45875	8.5847	8.78973	8.38073	8.6415	8.50972	8.53692	8.57548	8.56404
	31	8.80012	8.84554	8.85063	8.82383	8.81532	8.79984	8.79312	8.74274	8.78349	8.87717	8.65453	8.65739	8.79193	8.79564	8.6348	8.64763	8.71758	8.62346	8.76296	8.77669	8.44941	8.5982	8.78657	8.36793	8.64566	8.48436	8.54209	8.5925	8.5683
	32	8.80749	8.85602	8.85362	8.82457	8.81708	8.80697	8.79017	8.74312	8.78509	8.88163	8.66667	8.66555	8.78044	8.7987	8.63201	8.65043	8.7194	8.63188	8.7636	8.7722	8.4594	8.60093	8.78147	8.35583	8.66053	8.4851	8.54242	8.59356	8.57168
	33	8.81287	8.86162	8.85786	8.82489	8.81661	8.81008	8.79983	8.75058	8.78304	8.88645	8.66143	8.67307	8.77943	8.80243	8.6286	8.65449	8.7098	8.63427	8.76384	8.77847	8.46372	8.60717	8.78072	8.34154	8.66396	8.48497	8.5338	8.59853	8.57742
	34	8.81611	8.87099	8.86471	8.83249	8.82415	8.81875	8.8077	8.75703	8.78508	8.88462	8.64467	8.68391	8.78867	8.80802	8.63489	8.66604	8.71834	8.63666	8.762	8.78264	8.47722	8.62626	8.77732	8.3427	8.67561	8.48	8.5172	8.60262	8.5779
	35	8.81419	8.87746	8.86874	8.83318	8.82345	8.81971	8.8168	8.76413	8.78555	8.88534	8.64377	8.68227	8.79613	8.80948	8.64378	8.67171	8.72635	8.64626	8.74605	8.78326	8.4824	8.63776	8.77955	8.34932	8.67228	8.46413	8.52231	8.60191	8.57446
	36	8.82347	8.88018	8.87965	8.8383	8.83254	8.82091	8.81702	8.77037	8.78805	8.88436	8.65257	8.68798	8.81178	8.80793	8.6497	8.67528	8.72589	8.65092	8.75185	8.77863	8.48037	8.66238	8.76991	8.35064	8.67556	8.45054	8.52446	8.60958	8.57247
	37	8.82847	8.88843	8.893	8.84112	8.84171	8.82265	8.81642	8.7745	8.78886	8.8928	8.65966	8.69454	8.82737	8.81151	8.66202	8.6806	8.71858	8.64721	8.7566	8.78496	8.4769	8.68111	8.75863	8.35322	8.68393	8.43619	8.51287	8.61343	8.58765
	38	8.83341	8.89217	8.8941	8.84262	8.8526	8.82685	8.82307	8.77967	8.79076	8.89835	8.67735	8.69623	8.83051	8.81627	8.67429	8.69093	8.71264	8.65484	8.76963	8.78167	8.4702	8.68229	8.74653	8.36612	8.6977	8.43315	8.51346	8.60163	8.60341
	39	8.83754	8.8925	8.90078	8.83656	8.86023	8.8359	8.82464	8.77543	8.79515	8.90538	8.68215	8.6988	8.84077	8.81352	8.68059	8.6975	8.72077	8.65787	8.77447	8.78388	8.46349	8.67933	8.73141	8.36093	8.69373	8.43536	8.51259	8.55819	8.61747
	40	8.84372	8.89589	8.90248	8.83764	8.86554	8.84128	8.83138	8.77324	8.79816	8.91255	8.68486	8.71272	8.85102	8.81787	8.681	8.70093	8.72279	8.65397	8.78061	8.79088	8.46839	8.68097	8.72931	8.35916	8.679	8.43976	8.49451	8.54737	8.63651
	41	8.84437	8.90049	8.90394	8.83649	8.87304	8.84546	8.83972	8.77894	8.80953	8.91664	8.68838	8.70893	8.85889	8.8216	8.66624	8.70262	8.7136	8.66495	8.79169	8.79546	8.47337	8.68068	8.72953	8.33846	8.67074	8.43867	8.49989	8.54573	8.64425
	42	8.85091	8.89616	8.90788	8.8383	8.87868	8.85002	8.84272	8.78088	8.81296	8.92205	8.70072	8.70736	8.86428	8.82512	8.67464	8.71171	8.71802	8.67261	8.79596	8.80151	8.47448	8.67679	8.75051	8.34128	8.66245	8.43905	8.47493	8.53937	8.64951
	43	8.8505	8.89913	8.91439	8.84718	8.88682	8.85958	8.84766	8.78268	8.80862	8.92475	8.68156	8.71028	8.87046	8.81641	8.67716	8.71924	8.72948	8.6732	8.80662	8.80687	8.47687	8.67513	8.75012	8.34264	8.59878	8.45005	8.45252	8.52124	8.66026
	44	8.8575	8.9067	8.91607	8.85345	8.88718	8.85866	8.85474	8.78267	8.80508	8.92345	8.68865	8.71747	8.87545	8.81578	8.67755	8.72576	8.73864	8.66422	8.80312	8.81742	8.48029	8.64998	8.7524	8.34363	8.51632	8.4642	8.43386	8.46514	8.67611
	45	8.85323	8.90881	8.91528	8.85687	8.88233	8.8603	8.86906	8.78869	8.80471	8.92815	8.68512	8.72856	8.88296	8.81605	8.68111	8.73538	8.72995	8.66543	8.80529	8.81589	8.49177	8.64638	8.7516	8.35133	8.49284	8.47153	8.41955	8.44155	8.6873
	46	8.85632	8.90766	8.91802	8.8601	8.89163	8.86847	8.87656	8.79879	8.81178	8.93159	8.68357	8.73031	8.88429	8.81413	8.68901	8.73944	8.74364	8.67237	8.80858	8.82082	8.4957	8.63657	8.75154	8.36265	8.46233	8.49189	8.41663	8.41152	8.69678
	47	8.85384	8.91373	8.91855	8.86013	8.8872	8.87758	8.88436	8.80801	8.816	8.93703	8.68702	8.73118	8.88352	8.81445	8.69283	8.75203	8.75249	8.68014	8.81141	8.82881	8.50823	8.62657	8.75601	8.37012	8.44908	8.50642	8.41847	8.38491	8.70824
	48	8.85051	8.91735	8.91661	8.86936	8.88969	8.88575	8.88789	8.81611	8.81558	8.94665	8.68961	8.73986	8.88793	8.80715	8.69718	8.75918	8.7594	8.67896	8.80986	8.83626	8.51603	8.60287	8.76692	8.36568	8.44367	8.51361	8.41944	8.3716	8.72111
	49	8.85144	8.92724	8.92203	8.87632	8.88987	8.89038	8.89198	8.82032	8.82017	8.95881	8.67849	8.75355	8.88861	8.79844	8.70015	8.73862	8.76363	8.68024	8.77778	8.84004	8.52384	8.5671	8.76289	8.37263	8.42835	8.52506	8.42791	8.36194	8.73036
	50	8.84968	8.93828	8.92295	8.8846	8.89535	8.90435	8.89133	8.82897	8.82219	8.97284	8.66517	8.76117	8.89138	8.79763	8.69838	8.73004	8.77363	8.69186	8.77225	8.8529	8.54859	8.54365	8.75483	8.37434	8.42869	8.54125	8.43338	8.36332	8.74505
	51	8.85461	8.94595	8.92117	8.88634	8.89924	8.91099	8.89451	8.82935	8.82363	8.97421	8.65743	8.77125	8.89267	8.79527	8.68859	8.73628	8.77686	8.69311	8.77447	8.85196	8.55932	8.53249	8.74311	8.38125	8.44582	8.5445	8.43324	8.36693	8.71726
	52	8.85359	8.95963	8.92485	8.88537	8.90994	8.90903	8.89696	8.82667	8.83042	8.97836	8.66112	8.78257	8.89557	8.79653	8.69736	8.73886	8.77604	8.6811	8.77823	8.85763	8.58028	8.52313	8.73746	8.39471	8.44993	8.5374	8.43036	8.37488	8.67295
	53	8.85057	8.96059	8.92097	8.8846	8.91087	8.91217	8.89734	8.82869	8.8322	8.98576	8.65944	8.79108	8.91275	8.79125	8.70924	8.7362	8.78163	8.65641	8.7817	8.86444	8.59076	8.53426	8.73162	8.40937	8.45383	8.52748	8.43576	8.38697	8.6371
	54	8.85251	8.96098	8.92887	8.89157	8.91585	8.92453	8.90699	8.83457	8.8338	8.99135	8.66105	8.79717	8.9061	8.79352	8.72162	8.66979	8.77966	8.65406	8.76011	8.86515	8.59976	8.53759	8.73693	8.42785	8.46723	8.52993	8.43728	8.39044	8.5957
	55	8.86079	8.96316	8.93305	8.89772	8.92107	8.93137	8.90974	8.84036	8.8412	8.99623	8.67701	8.80049	8.91272	8.80065	8.72895	8.66433	8.78009	8.63993	8.75643	8.87	8.60219	8.54731	8.74371	8.43173	8.47288	8.53136	8.4474	8.39249	8.58429
	56	8.86708	8.96389	8.94093	8.905	8.92263	8.9382	8.90884	8.83993	8.84936	8.99705	8.67855	8.80352	8.9246	8.79763	8.73955	8.66354	8.78884	8.6478	8.74208	8.87341	8.59788	8.56365	8.74388	8.42259	8.47733	8.54105	8.46439	8.41281	8.58033
	57	8.87422	8.95901	8.95184	8.90407	8.93122	8.94356	8.91686	8.84254	8.84413	8.99711	8.68851	8.80025	8.929	8.79928	8.74731	8.67745	8.80765	8.65155	8.71028	8.88014	8.59235	8.56786	8.74873	8.39979	8.49485	8.56208	8.47784	8.40391	8.5862
	58	8.87995	8.9599	8.96525	8.89579	8.93415	8.9453	8.92284	8.85036	8.83423	8.99941	8.69002	8.79748	8.93544	8.79869	8.75553	8.69011	8.82175	8.65936	8.70807	8.88579	8.5866	8.585	8.74922	8.38269	8.5178	8.57367	8.50013	8.38736	8.58191
	59	8.88539	8.95713	8.97902	8.89892	8.94265	8.95001	8.92943	8.85367	8.83247	9.00249	8.704	8.7994	8.91213	8.79695	8.75486	8.70219	8.83391	8.65886	8.71017	8.89025	8.57009	8.60263	8.75008	8.36558	8.53288	8.58547	8.48771	8.39537	8.58208
	60	8.89194	8.95716	8.97827	8.91082	8.94764	8.95641	8.93607	8.85858	8.83823	9.00905	8.71147	8.81306	8.89074	8.80272	8.7633	8.71258	8.83579	8.66545	8.72109	8.90257	8.56231	8.60768	8.75915	8.36031	8.54747	8.58367	8.49021	8.40791	8.59022
	61	8.89537	8.96904	8.98409	8.9163	8.9568	8.95659	8.94535	8.86651	8.843	9.02024	8.7216	8.82416	8.89872	8.80692	8.76098	8.72234	8.84611	8.67452	8.72354	8.91722	8.56779	8.63203	8.76823	8.34712	8.55149	8.59094	8.47734	8.40915	8.61459
	62	8.90496	8.97515	8.98999	8.92307	8.95992	8.96252	8.95189	8.87972	8.84349	9.03707	8.73372	8.83672	8.90582	8.82362	8.76125	8.72744	8.85387	8.68901	8.72503	8.89514	8.58009	8.64929	8.7884	8.34333	8.55581	8.5986	8.46658	8.40938	8.62419
	63	8.91014	8.9817	8.99544	8.92995	8.96854	8.95973	8.95022	8.88001	8.85061	9.0392	8.73527	8.84621	8.91435	8.82744	8.7701	8.72894	8.84452	8.69227	8.73098	8.88368	8.5788	8.66445	8.78797	8.34682	8.54718	8.58856	8.43578	8.4202	8.63203
	64	8.91223	8.98289	9.00212	8.94341	8.96658	8.95238	8.95267	8.88879	8.85379	9.04287	8.72168	8.8507	8.91857	8.83016	8.77421	8.73051	8.84905	8.69743	8.73975	8.88039	8.56184	8.67916	8.79075	8.34918	8.54757	8.60158	8.42606	8.42919	8.64599
	65	8.91228	8.98568	9.0008	8.94928	8.97545	8.95553	8.95824	8.89157	8.85569	9.04296	8.69928	8.85187	8.92283	8.83517	8.7825	8.7412	8.85461	8.69739	8.74748	8.88111	8.55349	8.68594	8.79328	8.36141	8.56229	8.60784	8.41468	8.43244	8.65355
	66	8.91288	8.98907	8.99955	8.95333	8.9725	8.96033	8.96286	8.89632	8.84933	9.04441	8.70799	8.85532	8.92525	8.83786	8.76445	8.74537	8.85278	8.70146	8.75079	8.8867	8.5465	8.69341	8.79844	8.3545	8.57149	8.60293	8.41531	8.43736	8.66731
	67	8.91537	8.99554	9.00226	8.95607	8.97073	8.96006	8.96436	8.90476	8.84412	9.0475	8.72491	8.86311	8.93929	8.84972	8.73208	8.74536	8.85249	8.71491	8.74493	8.89342	8.55089	8.71054	8.80993	8.36635	8.5763	8.60435	8.42994	8.43155	8.67188
	68	8.92439	9.00001	9.0077	8.96491	8.97189	8.96514	8.96773	8.90474	8.84714	9.05387	8.7381	8.85826	8.94973	8.85543	8.72164	8.75611	8.85851	8.72081	8.7324	8.89918	8.54403	8.72496	8.81037	8.36257	8.60346	8.61596	8.41842	8.44114	8.67716
	69	8.93074	9.00028	9.01611	8.96909	8.97945	8.96973	8.97399	8.90395	8.84942	9.0592	8.74567	8.86439	8.96582	8.86347	8.72722	8.76135	8.86477	8.7194	8.72954	8.90603	8.55398	8.73995	8.81698	8.35089	8.62067	8.62184	8.37747	8.44411	8.68739
	70	8.93498	9.00337	9.02566	8.98193	8.98111	8.98222	8.97814	8.9018	8.85535	9.06095	8.76139	8.84371	8.97571	8.87278	8.72813	8.76979	8.87299	8.72786	8.73052	8.90818	8.55496	8.75234	8.82728	8.32682	8.62782	8.63143	8.37746	8.45152	8.69122
	71	8.93882	8.99822	9.036	8.98188	8.9836	8.99586	8.97809	8.9123	8.85454	9.05814	8.76583	8.84347	8.9985	8.8755	8.73198	8.78028	8.87935	8.72204	8.73704	8.90812	8.56301	8.76656	8.83043	8.31159	8.62968	8.63253	8.38047	8.46203	8.69124
	72	8.9412	9.00882	9.04573	8.98195	8.98867	9.00385	8.98453	8.92254	8.8556	9.06668	8.76924	8.85581	9.01766	8.87905	8.74639	8.78785	8.88256	8.69846	8.74511	8.91438	8.5899	8.7854	8.81896	8.3163	8.62693	8.63782	8.37299	8.45864	8.68858
	73	8.94241	9.01472	9.0573	8.98498	8.99737	9.01341	8.98708	8.92468	8.85839	9.06985	8.76417	8.86167	9.0366	8.88235	8.75267	8.79154	8.88025	8.69033	8.75662	8.92998	8.59977	8.79584	8.74868	8.31583	8.61918	8.64391	8.35379	8.45243	8.7092
	74	8.9499	9.01401	9.071	8.99031	8.99793	9.01977	8.99135	8.92715	8.86453	9.07369	8.76831	8.8602	9.05252	8.88441	8.75859	8.79959	8.88806	8.69258	8.7599	8.9374	8.58639	8.81055	8.72671	8.31333	8.61722	8.65775	8.326	8.44857	8.71732
	75	8.95166	9.01642	9.07406	8.99137	8.99911	9.02662	8.99344	8.93225	8.8589	9.08195	8.76434	8.85699	9.0569	8.88206	8.76977	8.81385	8.88719	8.6998	8.77284	8.94786	8.56813	8.80428	8.70612	8.32272	8.61997	8.65901	8.32879	8.45772	8.73619
	76	8.94841	9.0148	9.07695	8.99672	9.00371	9.03617	9.00636	8.93894	8.8634	9.08991	8.76181	8.87072	9.06864	8.89203	8.77936	8.8101	8.89412	8.71559	8.78578	8.95479	8.58805	8.81627	8.69694	8.3326	8.61256	8.66764	8.3498	8.47648	8.7417
	77	8.94155	9.02493	9.08402	8.99755	9.00161	9.04049	9.01288	8.94056	8.86394	9.10399	8.76961	8.87815	9.06955	8.89569	8.77937	8.8074	8.90259	8.71542	8.79254	8.96391	8.58768	8.82221	8.69944	8.31935	8.60239	8.67678	8.35627	8.48922	8.73854
	78	8.94395	9.02474	9.09491	9.00196	9.00157	9.04589	9.01964	8.94717	8.86284	9.11033	8.78289	8.8874	9.06532	8.89909	8.77603	8.8129	8.91045	8.71708	8.79899	8.97094	8.57578	8.82126	8.70167	8.30642	8.61295	8.68535	8.37335	8.49401	8.71845
	79	8.94957	9.02782	9.09549	8.99959	9.00425	9.05119	9.02859	8.94908	8.86201	9.11608	8.7882	8.88908	9.06922	8.90573	8.7763	8.81993	8.91699	8.7027	8.8031	8.97242	8.56422	8.82652	8.70446	8.29556	8.61545	8.69404	8.38644	8.49351	8.70446
	80	8.9526	9.02181	9.10061	8.99753	9.00275	9.05379	9.03316	8.95659	8.86541	9.12342	8.79322	8.8884	9.07128	8.91186	8.76239	8.82224	8.92736	8.70102	8.81937	8.9798	8.55368	8.83936	8.70268	8.29102	8.60908	8.71017	8.3872	8.50385	8.71042
	81	8.96045	9.01825	9.11014	9.00386	8.99925	9.05892	9.03952	8.95734	8.87664	9.1315	8.79872	8.89562	9.08385	8.91565	8.75784	8.80648	8.93525	8.71482	8.82658	8.97889	8.56203	8.85439	8.69869	8.27826	8.59775	8.71283	8.38816	8.50507	8.70252
	82	8.96212	9.02621	9.11144	9.01532	8.99563	9.05927	9.04775	8.9581	8.87716	9.13804	8.80864	8.9034	9.09113	8.917	8.76251	8.80723	8.93508	8.71763	8.80786	8.9857	8.58809	8.86718	8.68647	8.28402	8.59525	8.71362	8.39394	8.50529	8.70366
	83	8.9651	9.03453	9.11586	9.01143	8.99218	9.06053	9.04949	8.95775	8.87928	9.1473	8.81499	8.92117	9.08834	8.89115	8.76694	8.81278	8.9339	8.71276	8.78292	8.99171	8.61365	8.87464	8.68944	8.2832	8.58563	8.72062	8.41872	8.50588	8.7102
	84	8.96741	9.05141	9.12337	9.01213	8.99558	9.06401	9.05536	8.96481	8.87432	9.1541	8.83092	8.94156	9.08906	8.86865	8.77482	8.81515	8.94411	8.71472	8.7846	8.99122	8.64195	8.87755	8.68814	8.28923	8.57457	8.74046	8.42462	8.49037	8.72028
	85	8.9755	9.06526	9.12365	9.01809	9.00313	9.07147	9.06649	8.97809	8.8762	9.16085	8.83441	8.93245	9.08783	8.86984	8.77429	8.81927	8.95766	8.73138	8.78569	8.99358	8.65756	8.88508	8.6894	8.28426	8.58325	8.75514	8.43623	8.4748	8.72721
	86	8.97757	9.0649	9.13062	9.02312	9.00382	9.078	9.08065	8.97841	8.88182	9.1632	8.83198	8.94254	9.09372	8.87551	8.79285	8.82615	8.96994	8.73831	8.79004	8.99652	8.67337	8.89114	8.69281	8.30328	8.59061	8.76347	8.45194	8.46034	8.73515
	87	8.97656	9.06893	9.13567	9.02674	9.00491	9.08621	9.08657	8.98332	8.88162	9.1703	8.83408	8.95131	9.10154	8.88417	8.7996	8.83158	8.9713	8.75047	8.79175	8.97702	8.68396	8.8965	8.68995	8.31887	8.60872	8.76764	8.46022	8.46364	8.74193
	88	8.98071	9.07075	9.142	9.03142	9.00615	9.09384	9.08942	8.98592	8.88916	9.1771	8.84106	8.95188	9.11227	8.88997	8.80808	8.84015	8.98362	8.76206	8.80442	8.96335	8.69657	8.9112	8.68644	8.33381	8.62365	8.78705	8.44487	8.47865	8.74601
	89	8.982	9.0759	9.13567	9.03797	9.00369	9.09666	9.10163	8.9894	8.88864	9.18481	8.84601	8.95847	9.10426	8.9022	8.79911	8.84066	8.99824	8.77421	8.80751	8.97015	8.72002	8.90853	8.69887	8.33173	8.62826	8.80093	8.43183	8.47098	8.74814
	90	8.98384	9.08099	9.14202	9.0475	9.01309	9.10607	9.10094	8.99453	8.89039	9.18898	8.84347	8.96597	9.10743	8.90937	8.80376	8.83671	9.01029	8.7819	8.80243	8.97396	8.7361	8.91645	8.70995	8.33012	8.61711	8.80765	8.40908	8.44859	8.74709
	91	8.98684	9.08295	9.14388	9.05145	9.00843	9.10204	9.10322	8.99903	8.88716	9.19269	8.8536	8.9709	9.10196	8.90774	8.8058	8.82002	9.01377	8.79429	8.8027	8.98041	8.74409	8.91906	8.71699	8.32226	8.60347	8.79409	8.38379	8.41177	8.74608
	92	8.98458	9.08424	9.14543	9.04988	9.01413	9.10087	9.102	9.00408	8.88831	9.20929	8.86231	8.98487	9.09975	8.89678	8.79731	8.82792	9.01526	8.80304	8.80529	8.99071	8.75425	8.91581	8.71895	8.31556	8.60412	8.78197	8.34592	8.39311	8.74546
	93	8.99074	9.08493	9.14092	9.05842	9.01424	9.10445	9.10138	9.01227	8.8829	9.21623	8.8686	9.00064	9.09349	8.90803	8.80247	8.8283	9.019	8.8075	8.81235	8.99632	8.76928	8.91061	8.72665	8.32972	8.60905	8.78499	8.32071	8.3936	8.73884
	94	8.99494	9.08675	9.13971	9.07049	9.02141	9.10088	9.10213	9.01996	8.88518	9.23306	8.87832	9.0075	9.09265	8.91404	8.80268	8.82104	9.02512	8.82403	8.8232	9.01168	8.77677	8.90555	8.71332	8.34657	8.60965	8.7819	8.32343	8.40754	8.75854
	95	8.99622	9.08966	9.1429	9.06912	9.01916	9.10654	9.10849	9.03148	8.88511	9.24041	8.88185	9.01372	9.09398	8.92032	8.80695	8.82088	9.0243	8.84067	8.79981	9.02399	8.78509	8.90634	8.70316	8.36255	8.61635	8.78943	8.33233	8.39514	8.7608
	96	9.00062	9.09389	9.14768	9.06941	9.02147	9.1171	9.10945	9.03661	8.8825	9.25064	8.87173	9.02443	9.10039	8.92073	8.80642	8.82947	9.02711	8.8484	8.80307	9.04579	8.79599	8.91786	8.70957	8.37232	8.61106	8.8026	8.31766	8.39109	8.77311
	97	8.9942	9.09016	9.15514	9.0741	9.02229	9.11795	9.12143	9.0426	8.87872	9.26231	8.85296	9.03138	9.11579	8.91605	8.8191	8.83252	9.02819	8.85082	8.81364	9.04958	8.80448	8.93694	8.7196	8.37923	8.6028	8.81043	8.32034	8.40079	8.77054
	98	8.99098	9.09204	9.15691	9.07906	9.03357	9.12256	9.125	9.04935	8.8791	9.26348	8.8526	9.03284	9.11359	8.9253	8.83824	8.83522	9.03516	8.83958	8.82566	9.05501	8.80716	8.93893	8.73025	8.38245	8.59131	8.8149	8.29195	8.41734	8.76524
	99	8.97871	9.0961	9.15836	9.08592	9.04166	9.12528	9.12897	9.05137	8.88076	9.27313	8.85889	9.04517	9.11878	8.93174	8.83867	8.8443	9.03559	8.82915	8.83803	9.06037	8.8194	8.94601	8.7316	8.35225	8.58316	8.79825	8.28095	8.42818	8.76094
	100	8.98315	9.09836	9.15393	9.0871	9.038	9.12614	9.13507	9.05109	8.88355	9.28461	8.86853	9.04925	9.11618	8.939	8.82727	8.84613	9.04228	8.81334	8.83032	9.0633	8.82745	8.94246	8.70697	8.33197	8.59102	8.79647	8.28655	8.43614	8.76878
	101	8.98657	9.10352	9.15434	9.0944	9.03646	9.131	9.14302	9.05112	8.88316	9.29896	8.87228	9.05444	9.1214	8.94704	8.83168	8.83648	9.03976	8.81404	8.82216	9.0731	8.83212	8.9556	8.68459	8.32757	8.59429	8.80463	8.30795	8.43631	8.78146
	102	8.99086	9.11008	9.15906	9.09539	9.03468	9.13728	9.14525	9.05386	8.88617	9.3089	8.88195	9.05626	9.13026	8.95015	8.83152	8.84395	9.04034	8.80034	8.81626	9.085	8.83297	8.96091	8.66721	8.31646	8.60619	8.80119	8.3214	8.45166	8.79884
	103	9.00054	9.12216	9.16076	9.1016	9.03202	9.13527	9.15281	9.05601	8.88801	9.32743	8.89297	9.06574	9.13572	8.95123	8.83377	8.85575	9.0474	8.80736	8.82113	9.07281	8.84631	8.96359	8.66288	8.34003	8.64771	8.81405	8.33532	8.46215	8.8073
	104	9.0075	9.12304	9.16733	9.10723	9.03572	9.13538	9.1584	9.06208	8.88765	9.33278	8.8978	9.07241	9.13377	8.91475	8.83288	8.85245	9.048	8.81049	8.82847	9.0884	8.85255	8.96897	8.65077	8.34511	8.65453	8.81647	8.34828	8.47833	8.82209
	105	9.01135	9.13001	9.17336	9.10412	9.03848	9.14198	9.1681	9.06255	8.88476	9.34579	8.89857	9.0763	9.13737	8.91876	8.83458	8.86321	9.0556	8.82358	8.83656	9.09963	8.85202	8.97118	8.65684	8.34832	8.67362	8.83005	8.36334	8.49219	8.8317
	106	9.01448	9.13471	9.17952	9.11593	9.03524	9.139	9.17167	9.07412	8.88308	9.35525	8.88878	9.0757	9.14826	8.93158	8.83963	8.86437	9.06227	8.84703	8.84689	9.10618	8.84238	8.97692	8.67306	8.36005	8.67025	8.8256	8.38297	8.50548	8.83854
	107	9.02407	9.13617	9.18044	9.11425	9.03307	9.14198	9.17309	9.07356	8.88251	9.36075	8.88617	9.07837	9.16205	8.93375	8.83361	8.87321	9.06638	8.84575	8.85082	9.11501	8.84445	8.96004	8.67754	8.36784	8.69851	8.80928	8.39515	8.5186	8.8512
	108	9.02932	9.14319	9.18432	9.11028	9.03572	9.15234	9.18227	9.07586	8.89109	9.37124	8.89213	9.08937	9.16647	8.93198	8.77847	8.88006	9.06486	8.84903	8.86214	9.11442	8.85407	8.90967	8.67473	8.383	8.67591	8.78288	8.42162	8.53987	8.85465
	109	9.04275	9.15144	9.19205	9.11358	9.03773	9.15459	9.18849	9.08147	8.89796	9.37641	8.89811	9.09549	9.17995	8.93113	8.77387	8.87948	9.05825	8.85423	8.86556	9.09919	8.85776	8.89854	8.67356	8.40008	8.63924	8.76739	8.42838	8.55126	8.85819
	110	9.04464	9.15351	9.20444	9.1244	9.03856	9.15302	9.19411	9.08214	8.89547	9.37775	8.90904	9.09776	9.19093	8.91229	8.77477	8.87067	9.0669	8.87355	8.87513	9.10143	8.85136	8.88598	8.66896	8.41902	8.61214	8.77561	8.45014	8.56975	8.86628
	111	9.05143	9.16326	9.21881	9.12845	9.04379	9.15606	9.19593	9.08818	8.89699	9.37822	8.91593	9.1004	9.19251	8.88956	8.78303	8.87612	9.07929	8.88877	8.88193	9.1069	8.82011	8.88032	8.66813	8.43182	8.61867	8.78222	8.47156	8.57732	8.87847
	112	9.05365	9.15694	9.22264	9.12861	9.04768	9.16749	9.20243	9.09807	8.90229	9.38133	8.92635	9.09538	9.18791	8.8924	8.78805	8.8785	9.07754	8.90154	8.88515	9.11896	8.73742	8.8656	8.67793	8.44588	8.61627	8.77834	8.49133	8.58282	8.88874
	113	9.04962	9.16605	9.22885	9.1349	9.04902	9.17648	9.20585	9.10341	8.90695	9.3866	8.9267	9.09764	9.1933	8.89432	8.78868	8.88623	9.09107	8.91033	8.89204	9.12171	8.70038	8.87082	8.68248	8.46708	8.61554	8.79465	8.4955	8.58184	8.89563
	114	9.05291	9.17962	9.24203	9.14608	9.04893	9.18021	9.21537	9.11821	8.90597	9.39959	8.92187	9.10546	9.20246	8.90412	8.78225	8.8909	9.09989	8.92087	8.89187	9.13495	8.68681	8.88954	8.69453	8.47262	8.60924	8.80213	8.51197	8.56894	8.91031
	115	9.05268	9.18822	9.25928	9.1573	9.04804	9.17873	9.2179	9.12702	8.91403	9.40901	8.91513	9.10226	9.2134	8.9215	8.78841	8.8971	9.10184	8.936	8.8942	9.14604	8.68399	8.90411	8.72026	8.49164	8.6186	8.80215	8.52682	8.56062	8.92055
	116	9.05866	9.19829	9.26752	9.16954	9.04868	9.1775	9.21698	9.12797	8.92824	9.41468	8.8939	9.11	9.22626	8.939	8.79398	8.89394	9.08852	8.9439	8.90318	9.14972	8.69417	8.9245	8.74269	8.50972	8.61041	8.80209	8.54464	8.57206	8.93116
	117	9.06362	9.20249	9.27176	9.1835	9.05449	9.18438	9.22129	9.13405	8.93545	9.42244	8.89368	9.1137	9.22432	8.9604	8.79823	8.90034	9.0714	8.95587	8.91502	9.15628	8.68502	8.93042	8.76431	8.52194	8.61995	8.8065	8.56511	8.58646	8.92345
	118	9.06378	9.19973	9.27478	9.18641	9.05308	9.19329	9.22709	9.13907	8.94495	9.43343	8.89822	9.11848	9.22026	8.97078	8.80891	8.87298	9.07029	8.96573	8.92829	9.16554	8.65667	8.94197	8.76907	8.52919	8.62248	8.81721	8.57862	8.60348	8.91759
	119	9.07209	9.20578	9.28822	9.19759	9.05532	9.19513	9.236	9.14884	8.94936	9.44423	8.90472	9.12803	9.2071	8.97918	8.81017	8.81038	9.07754	8.97878	8.93446	9.17188	8.6355	8.95343	8.77363	8.52705	8.62908	8.82587	8.59115	8.61301	8.91404
	120	9.07564	9.22479	9.27844	9.2042	9.06316	9.18991	9.24188	9.15172	8.95062	9.44534	8.90913	9.14033	9.21167	8.97373	8.82137	8.82241	9.08252	8.98339	8.93994	9.17485	8.62949	8.9546	8.77882	8.53715	8.63046	8.81383	8.60087	8.6233	8.91162
	121	9.07548	9.23513	9.28491	9.21338	9.06304	9.18856	9.24646	9.15031	8.95629	9.45135	8.91084	9.15154	9.22281	8.98697	8.83005	8.8299	9.07369	8.99099	8.94346	9.18584	8.63133	8.9734	8.78463	8.53197	8.62595	8.80976	8.61115	8.62955	8.91832
	122	9.08083	9.24428	9.29104	9.22359	9.06763	9.1873	9.25216	9.15261	8.95877	9.45811	8.92388	9.13503	9.2293	8.99879	8.8327	8.84188	9.06434	8.99596	8.94824	9.18387	8.64964	8.98252	8.77936	8.53504	8.62709	8.79766	8.61465	8.64814	8.91018
	123	9.08934	9.25017	9.2903	9.22997	9.07157	9.18486	9.25963	9.15941	8.96674	9.45834	8.92724	9.12191	9.24284	9.00679	8.83776	8.85392	9.06898	9.00848	8.9491	9.19153	8.66143	8.99352	8.77629	8.54003	8.63399	8.80029	8.62975	8.67433	8.9111
	124	9.09053	9.2578	9.29355	9.23342	9.08475	9.18974	9.26324	9.16282	8.96838	9.45647	8.9329	9.12541	9.25005	9.016	8.85308	8.85361	9.0679	9.02508	8.94937	9.19529	8.67903	8.99836	8.78341	8.55593	8.62581	8.78013	8.65319	8.68596	8.90899
	125	9.09768	9.27622	9.29502	9.23809	9.09517	9.19275	9.26164	9.16682	8.97609	9.46197	8.94005	9.12927	9.25025	9.0234	8.85809	8.8637	9.07569	9.03179	8.95724	9.19934	8.69293	9.00425	8.79208	8.54824	8.62281	8.77191	8.66004	8.70123	8.91528
	126	9.10506	9.27723	9.30137	9.23958	9.10067	9.19435	9.26868	9.1735	8.98408	9.46989	8.93783	9.14207	9.26683	9.02759	8.86895	8.86413	9.08088	9.04474	8.95967	9.20475	8.71645	8.99382	8.79049	8.55061	8.61804	8.75808	8.66066	8.70646	8.92097
	127	9.10431	9.27202	9.30111	9.24544	9.09761	9.19797	9.27042	9.17583	8.97804	9.4753	8.92251	9.15167	9.28326	9.04507	8.86935	8.87519	9.07844	9.05352	8.95846	9.20135	8.72698	8.96363	8.81341	8.54134	8.63247	8.75523	8.66289	8.70831	8.92527
	128	9.1047	9.27726	9.31243	9.25671	9.10075	9.20473	9.27176	9.18012	8.97072	9.48474	8.92995	9.15453	9.29064	9.04818	8.87498	8.88926	9.08108	9.06361	8.96163	9.19296	8.74056	8.94337	8.82364	8.54427	8.64415	8.74679	8.66623	8.71197	8.92757
	129	9.11708	9.28477	9.31504	9.26387	9.11536	9.21429	9.26861	9.18133	8.9711	9.49737	8.93886	9.13012	9.29232	9.04944	8.88434	8.88892	9.07151	9.06314	8.9667	9.19905	8.752	8.91558	8.8237	8.55745	8.64969	8.74221	8.66173	8.72128	8.94318
	130	9.11856	9.29181	9.32097	9.2634	9.12039	9.21399	9.25921	9.1734	8.97439	9.49993	8.94603	9.13425	9.29795	9.04528	8.89002	8.88059	9.04631	9.05971	8.97856	9.19394	8.76553	8.87761	8.77654	8.57696	8.65686	8.73745	8.64832	8.73874	8.94964
	131	9.1254	9.28896	9.32469	9.26194	9.12359	9.21853	9.25196	9.16996	8.97667	9.49984	8.9556	9.1452	9.30625	9.05366	8.89175	8.86925	9.04845	9.06583	8.97872	9.19234	8.79395	8.85338	8.76757	8.58308	8.66056	8.74521	8.65524	8.73716	8.95408
	132	9.12811	9.29475	9.32801	9.26023	9.1227	9.21923	9.25284	9.18216	8.97581	9.49856	8.95736	9.15425	9.31375	9.0605	8.89503	8.87655	9.04586	9.07775	8.98261	9.1905	8.81218	8.82247	8.75971	8.58711	8.65854	8.7475	8.67973	8.74202	8.95446
	133	9.13274	9.30175	9.3224	9.26107	9.12757	9.22603	9.25486	9.18791	8.97792	9.49898	8.96354	9.15615	9.31279	9.07103	8.899	8.88295	9.04065	9.0866	8.99136	9.18627	8.82203	8.80238	8.75595	8.60275	8.66043	8.74495	8.68634	8.75188	8.93405
	134	9.13866	9.31029	9.32269	9.26559	9.13703	9.22301	9.25665	9.1914	8.98013	9.50232	8.96299	9.15817	9.31391	9.08156	8.89507	8.86705	9.04692	9.09274	8.99105	9.195	8.83413	8.80189	8.76039	8.62769	8.65973	8.74815	8.70508	8.74045	8.92646
	135	9.14111	9.31509	9.31709	9.26809	9.15184	9.22481	9.25669	9.19859	8.98522	9.51231	8.95891	9.1574	9.3098	9.09662	8.87189	8.83928	9.04526	9.09488	8.99703	9.19758	8.837	8.79914	8.76444	8.62515	8.66857	8.74769	8.70923	8.72533	8.91174
	136	9.1404	9.31738	9.31763	9.26547	9.15956	9.23331	9.2614	9.20246	8.99217	9.51857	8.96578	9.16501	9.31511	9.10501	8.87012	8.84023	9.01688	9.09762	9.00537	9.2004	8.84918	8.80812	8.76191	8.60707	8.6742	8.72676	8.73499	8.72765	8.89633
	137	9.13836	9.31985	9.32845	9.26274	9.15976	9.23579	9.25944	9.21351	8.99542	9.52661	8.95328	9.16852	9.3219	9.09501	8.8766	8.85249	8.99561	9.10551	9.01483	9.21094	8.85248	8.82733	8.74848	8.60594	8.69452	8.71385	8.75011	8.73489	8.89836
	138	9.13627	9.31881	9.34066	9.26247	9.16758	9.24456	9.25329	9.22195	9.00616	9.52337	8.9118	9.17997	9.30903	9.10119	8.88493	8.86406	9.003	9.11136	9.03415	9.21523	8.84776	8.83207	8.75546	8.61145	8.7092	8.71524	8.77029	8.7509	8.88894
	139	9.13148	9.32307	9.341	9.26062	9.18278	9.25004	9.25576	9.2303	9.00556	9.53399	8.90624	9.18113	9.30682	9.08854	8.89148	8.87383	9.01266	9.11793	9.03707	9.22023	8.83109	8.8402	8.76262	8.61299	8.72849	8.70705	8.78442	8.7548	8.88865
	140	9.13206	9.32175	9.34933	9.26943	9.18909	9.25374	9.2544	9.23605	9.01217	9.53966	8.90574	9.18725	9.29812	9.07156	8.89918	8.87979	9.01475	9.12751	9.05264	9.22941	8.8345	8.84808	8.77381	8.61263	8.75052	8.7164	8.80152	8.77182	8.8836
	141	9.12949	9.3235	9.35498	9.27023	9.19641	9.26062	9.26373	9.2461	9.02139	9.55412	8.91133	9.19421	9.30432	9.07055	8.90176	8.87717	9.01949	9.1366	9.05453	9.23845	8.83223	8.86433	8.75966	8.6184	8.7356	8.7208	8.81877	8.77354	8.87577
	142	9.12557	9.33181	9.36231	9.27905	9.20662	9.26008	9.2669	9.247	9.02623	9.56095	8.88392	9.20095	9.29482	9.07193	8.90895	8.86535	9.01655	9.14182	9.06161	9.24767	8.82411	8.84374	8.73142	8.62917	8.71562	8.71961	8.82722	8.78292	8.84709
	143	9.11948	9.33344	9.37363	9.28312	9.21551	9.25748	9.26951	9.25462	9.0201	9.56483	8.88886	9.20788	9.3058	9.06844	8.91751	8.86779	9.01518	9.15367	9.06038	9.25011	8.8304	8.81762	8.72524	8.63016	8.71552	8.7164	8.84426	8.77255	8.84061
	144	9.12426	9.34467	9.37288	9.2891	9.21946	9.26231	9.26727	9.26437	9.02108	9.56853	8.9005	9.21306	9.30784	9.07106	8.92042	8.88155	9.01871	9.16176	9.04916	9.24631	8.82834	8.80423	8.70992	8.62908	8.73617	8.73181	8.86026	8.7576	8.84034
	145	9.13441	9.35613	9.37619	9.29587	9.22544	9.27191	9.27065	9.27432	9.02208	9.57517	8.90951	9.22008	9.30822	9.07823	8.92523	8.87999	9.01714	9.17207	9.02414	9.24789	8.83323	8.80871	8.71197	8.62759	8.75755	8.73464	8.87545	8.72353	8.83379
	146	9.13909	9.36086	9.3782	9.29199	9.22738	9.28043	9.2775	9.27896	9.01644	9.5768	8.92246	9.23242	9.31436	9.07927	8.91053	8.88195	9.01248	9.18218	9.02272	9.25431	8.84572	8.80791	8.70951	8.61647	8.76598	8.75252	8.887	8.69311	8.84431
	147	9.14699	9.36719	9.38338	9.29847	9.23106	9.28194	9.28273	9.28328	9.01852	9.58464	8.93731	9.23398	9.33517	9.09088	8.90667	8.8887	9.01032	9.19332	9.02619	9.24603	8.84397	8.82622	8.72351	8.61055	8.77193	8.75427	8.9075	8.6651	8.84283
	148	9.14866	9.37659	9.39346	9.29874	9.23841	9.28413	9.28809	9.29095	9.02433	9.58903	8.94035	9.2339	9.34817	9.10123	8.8878	8.89128	9.00708	9.20263	9.02884	9.22951	8.85004	8.81017	8.73683	8.60582	8.77265	8.76087	8.92779	8.64545	8.83952
	149	9.14517	9.37799	9.39297	9.30775	9.23578	9.28531	9.2915	9.28791	9.02983	9.58868	8.95088	9.21586	9.36145	9.11672	8.8584	8.89208	9.00796	9.2098	9.0421	9.23599	8.85447	8.81567	8.75396	8.61041	8.78093	8.76555	8.93453	8.64393	8.82705
	150	9.13961	9.38192	9.39673	9.30729	9.23717	9.27643	9.29307	9.28981	9.04007	9.59478	8.95267	9.22078	9.34808	9.12252	8.84916	8.90207	9.01711	9.21328	9.05008	9.24592	8.86087	8.81961	8.7628	8.62144	8.79513	8.76903	8.94725	8.64363	8.82117
	151	9.13974	9.38847	9.3994	9.30879	9.24298	9.28814	9.29695	9.29355	9.04226	9.60105	8.96468	9.23097	9.35762	9.12462	8.85539	8.91483	9.03418	9.2171	9.05106	9.25287	8.86882	8.82727	8.77279	8.63833	8.80968	8.76808	8.96111	8.63904	8.8119
	152	9.14538	9.39405	9.41099	9.30706	9.25207	9.29951	9.30285	9.29744	9.03986	9.60252	8.97729	9.24405	9.36929	9.10777	8.86595	8.90325	9.04152	9.22706	9.05471	9.22899	8.89051	8.84082	8.78541	8.65055	8.83316	8.7731	8.9716	8.61378	8.7953
	153	9.15459	9.40337	9.42186	9.3077	9.25651	9.30065	9.30151	9.29947	9.04295	9.60154	8.9827	9.24548	9.32572	9.09827	8.87051	8.92116	9.04127	9.24459	9.05868	9.22004	8.91597	8.84867	8.80827	8.66107	8.85049	8.76481	8.97627	8.58766	8.80405
	154	9.15856	9.40976	9.42541	9.31059	9.2562	9.30728	9.30333	9.30091	9.05457	9.60362	8.98389	9.24413	9.32996	9.10261	8.87693	8.92915	9.0438	9.25379	9.05646	9.20963	8.92772	8.855	8.80683	8.67433	8.8271	8.76995	8.97476	8.58372	8.79919
	155	9.16294	9.42248	9.42413	9.30635	9.25462	9.31579	9.30363	9.3008	9.05767	9.60904	8.98927	9.24428	9.34192	9.11584	8.87329	8.93477	9.05449	9.26841	9.05717	9.20322	8.94184	8.86894	8.81571	8.68782	8.83225	8.79811	8.97906	8.55104	8.80365
	156	9.16353	9.43049	9.42369	9.309	9.25741	9.31861	9.30629	9.31009	9.06121	9.61385	8.989	9.24729	9.35668	9.12264	8.87152	8.93728	9.06161	9.28787	9.05907	9.21149	8.95395	8.88576	8.80927	8.69859	8.83939	8.80498	8.98069	8.53136	8.818
	157	9.17415	9.43318	9.43121	9.30581	9.26223	9.32458	9.31081	9.31635	9.06314	9.61473	9.00097	9.24802	9.3483	9.12397	8.873	8.93932	9.06756	9.29234	9.04326	9.21929	8.96073	8.8904	8.79861	8.70942	8.83938	8.81757	8.9708	8.5017	8.8234
	158	9.17707	9.43973	9.43474	9.30928	9.25772	9.32266	9.31965	9.31787	9.06191	9.61003	9.00471	9.25683	9.34253	9.13502	8.87696	8.94269	9.06991	9.29437	9.02871	9.22118	8.97896	8.90253	8.79722	8.71554	8.85155	8.82698	8.9632	8.49527	8.82741
	159	9.17376	9.43822	9.43197	9.3117	9.26077	9.32465	9.31444	9.31869	9.06044	9.61926	8.99764	9.25039	9.35068	9.14491	8.88981	8.94595	9.07613	9.30057	9.03229	9.21687	8.98477	8.9144	8.80336	8.733	8.8584	8.83563	8.9473	8.48809	8.83435
	160	9.17773	9.4418	9.43841	9.32018	9.26585	9.32712	9.32214	9.32389	9.0617	9.62492	8.99595	9.25283	9.35849	9.15225	8.89596	8.95026	9.07378	9.30961	9.03423	9.21314	8.98815	8.92923	8.80751	8.74852	8.86575	8.84724	8.95075	8.49097	8.8449
	161	9.18042	9.44938	9.44664	9.3311	9.26626	9.32671	9.32293	9.33059	9.06317	9.63441	9.0006	9.26042	9.36435	9.16435	8.909	8.96007	9.06882	9.31785	9.03351	9.21911	8.99989	8.93907	8.82273	8.76047	8.87444	8.85235	8.9346	8.49726	8.83778
	162	9.18415	9.45326	9.44874	9.34343	9.27613	9.32915	9.32819	9.33382	9.06005	9.63021	9.00202	9.26411	9.3586	9.17673	8.92117	8.97162	9.07102	9.31681	9.03095	9.22496	9.01744	8.93851	8.83369	8.78533	8.88772	8.8554	8.92571	8.50287	8.82551
	163	9.18656	9.46076	9.45	9.35297	9.28735	9.33034	9.33077	9.33139	9.0591	9.63118	9.00372	9.27145	9.36382	9.17408	8.93805	8.97612	9.07525	9.31934	9.02715	9.2336	9.0219	8.95651	8.84502	8.80675	8.90121	8.83421	8.91062	8.51394	8.81967
	164	9.18928	9.47213	9.45189	9.36013	9.29509	9.33814	9.33705	9.34419	9.06109	9.62951	9.01019	9.28156	9.36956	9.17229	8.949	8.98768	9.07643	9.30953	9.0059	9.23619	9.04023	8.9741	8.85007	8.81913	8.91393	8.8149	8.90146	8.51081	8.81736
	165	9.18761	9.47679	9.4537	9.35871	9.30448	9.34464	9.33244	9.34118	9.05887	9.6376	9.01975	9.29233	9.37587	9.15558	8.95671	8.99958	9.08525	9.30608	9.00962	9.24275	9.04717	8.98946	8.84704	8.83187	8.92484	8.79429	8.8829	8.5143	8.81343
	166	9.18704	9.47471	9.45108	9.36773	9.30977	9.35187	9.3338	9.34947	9.06051	9.63736	9.02682	9.2996	9.38794	9.15468	8.96791	9.0101	9.08691	9.31349	9.00132	9.2475	9.04714	9.00758	8.84649	8.84256	8.94001	8.77554	8.86559	8.50711	8.81671
	167	9.19753	9.47991	9.46433	9.37189	9.3139	9.35284	9.33407	9.35337	9.0574	9.64376	9.03833	9.31763	9.40301	9.15895	8.97316	9.01687	9.08265	9.3187	8.99484	9.25511	9.0402	9.01486	8.84926	8.85411	8.94635	8.775	8.82902	8.49508	8.82517
	168	9.20017	9.4863	9.47678	9.37315	9.31716	9.35732	9.32971	9.35495	9.05468	9.64218	9.03867	9.32559	9.40729	9.15997	8.9787	9.03109	9.08515	9.32604	8.98847	9.26478	8.98544	8.99585	8.8525	8.85549	8.96555	8.77683	8.82343	8.47671	8.83329
	169	9.20354	9.47903	9.48664	9.37147	9.32035	9.36197	9.33131	9.355	9.05692	9.65004	9.04473	9.33107	9.41054	9.1523	8.98155	9.044	9.0834	9.33736	8.98993	9.2805	8.95629	8.97109	8.86029	8.84959	8.9847	8.7806	8.83374	8.48293	8.84314
	170	9.205	9.47345	9.49524	9.38025	9.32436	9.36795	9.32967	9.35634	9.05802	9.65236	9.00518	9.32343	9.41456	9.1504	8.979	9.05244	9.08786	9.3504	8.98849	9.28616	8.91611	8.97012	8.86629	8.84646	8.99313	8.78791	8.84042	8.46519	8.85839
	171	9.20998	9.46877	9.51028	9.38451	9.32054	9.37633	9.33145	9.35897	9.05455	9.66081	8.99077	9.32888	9.42464	9.16369	8.97583	9.05662	9.09254	9.3587	8.99653	9.28921	8.92803	8.96873	8.87933	8.84292	8.99503	8.7973	8.84048	8.45618	8.86384
	172	9.21375	9.4694	9.51484	9.38397	9.32747	9.38094	9.33389	9.36175	9.05872	9.66459	8.96251	9.33923	9.42522	9.1702	8.98513	9.07021	9.09022	9.37166	9.00386	9.28527	8.93803	8.95245	8.8943	8.85073	9.0064	8.795	8.85156	8.46371	8.84161
	173	9.22039	9.46834	9.52305	9.39012	9.32811	9.38611	9.33343	9.37389	9.06464	9.66166	8.97061	9.34001	9.41887	9.18514	8.9945	9.0792	9.09103	9.38013	9.00561	9.28224	8.93921	8.93239	8.92282	8.85953	9.021	8.79602	8.86167	8.46212	8.82197
	174	9.23025	9.48081	9.52359	9.39033	9.34277	9.39664	9.33253	9.38012	9.0685	9.65923	8.9871	9.35457	9.42612	9.19563	9.01194	9.08862	9.07472	9.39218	9.01117	9.28913	8.96308	8.91913	8.9333	8.88336	9.02848	8.79394	8.87763	8.47432	8.81859
	175	9.23231	9.48565	9.53499	9.38965	9.34922	9.40753	9.33868	9.38508	9.07275	9.66228	9.0016	9.36278	9.4392	9.20496	9.02681	9.10545	9.07497	9.4039	9.02361	9.27775	8.96787	8.91761	8.95162	8.90064	9.04347	8.78816	8.89389	8.49387	8.80503
	176	9.23031	9.48322	9.5359	9.39174	9.35114	9.42229	9.3426	9.39695	9.07672	9.66309	9.01364	9.36856	9.44637	9.21706	9.03333	9.11614	9.08452	9.41538	9.01024	9.27878	8.97272	8.90992	8.96339	8.91777	9.05047	8.791	8.9139	8.50304	8.80699
	177	9.22841	9.48861	9.53707	9.39337	9.35416	9.42816	9.35318	9.40383	9.08391	9.66865	9.02111	9.3688	9.44885	9.22396	9.0456	9.12086	9.09491	9.40692	9.01514	9.29073	8.97706	8.91403	8.97661	8.92886	9.05471	8.80003	8.92734	8.51763	8.82034
	178	9.22674	9.4904	9.54534	9.39281	9.35869	9.429	9.3625	9.41514	9.08913	9.67244	9.02744	9.35435	9.41805	9.22487	9.04791	9.1358	9.10169	9.41238	8.99688	9.30955	8.97476	8.90473	8.98366	8.94048	9.07008	8.80412	8.93651	8.52523	8.83084
	179	9.23094	9.49648	9.55414	9.40022	9.36527	9.42897	9.36223	9.40868	9.09324	9.67762	9.01996	9.34481	9.39713	9.2219	9.03529	9.14444	9.10377	9.41992	9.00879	9.31755	8.96044	8.91731	8.98316	8.94735	9.07648	8.80349	8.94741	8.55274	8.81574
	180	9.23478	9.49917	9.56162	9.40456	9.36284	9.4365	9.36036	9.41207	9.10709	9.68051	9.02578	9.34546	9.40353	9.21693	9.03591	9.1496	9.10982	9.42444	9.01327	9.32624	8.9654	8.93112	8.98981	8.95704	9.08602	8.81313	8.95677	8.57169	8.802
	181	9.2391	9.50757	9.56464	9.40799	9.36567	9.4484	9.36323	9.42253	9.1161	9.68809	9.01813	9.34789	9.40526	9.22084	9.03799	9.15372	9.11491	9.42841	9.0164	9.32724	8.96702	8.94097	8.99728	8.95986	9.08504	8.81911	8.96476	8.5935	8.77265
	182	9.24268	9.50541	9.56959	9.41554	9.35983	9.45416	9.36629	9.43041	9.12294	9.68434	9.02395	9.35212	9.41932	9.22568	9.042	9.15799	9.12112	9.43562	9.0285	9.31131	8.96966	8.96316	8.9536	8.96885	9.08396	8.82528	8.97458	8.63037	8.768
	183	9.24658	9.51815	9.58068	9.41977	9.37298	9.4542	9.37087	9.43329	9.13142	9.67932	9.03162	9.35956	9.39473	9.23239	9.0388	9.15699	9.12534	9.44196	9.02865	9.29719	8.98533	8.97423	8.9512	8.9697	9.08083	8.81308	8.97725	8.636	8.772
	184	9.25496	9.53064	9.5847	9.42808	9.37794	9.45512	9.37761	9.43464	9.1364	9.68271	9.03782	9.35451	9.39994	9.24458	9.04755	9.1605	9.12398	9.45246	9.02765	9.30344	8.98678	8.99381	8.95378	8.98015	9.08753	8.78796	8.98175	8.64588	8.76563
	185	9.25775	9.53212	9.58974	9.43078	9.38553	9.45718	9.38794	9.44209	9.1363	9.6878	9.04029	9.36018	9.40345	9.2589	9.06951	9.1661	9.13544	9.45602	9.02689	9.30466	8.99847	9.01929	8.95446	9.00943	9.09962	8.78699	8.99477	8.6493	8.7684
	186	9.26741	9.53203	9.59798	9.4371	9.39556	9.45767	9.40067	9.44494	9.13549	9.7039	9.04324	9.36464	9.41198	9.26317	9.0711	9.16576	9.13776	9.44701	9.02949	9.31574	8.998	9.03217	8.95974	9.01741	9.09942	8.78488	8.99926	8.64559	8.76188
	187	9.27729	9.52635	9.60411	9.44663	9.39829	9.4568	9.40833	9.44815	9.13669	9.70388	9.04944	9.36903	9.41062	9.26572	9.07434	9.16481	9.14338	9.44887	9.03908	9.31751	9.01379	9.01973	8.96381	9.02392	9.10284	8.78114	9.01455	8.64461	8.76748
	188	9.27721	9.53049	9.60647	9.44631	9.40234	9.46226	9.41125	9.45428	9.13222	9.7069	9.05179	9.36949	9.40778	9.27222	9.08899	9.17212	9.14128	9.44852	9.04084	9.30981	9.02979	9.0021	8.96335	9.03939	9.10762	8.76476	9.01458	8.64082	8.78184
	189	9.27843	9.53146	9.61212	9.44985	9.40907	9.46416	9.4061	9.45055	9.13458	9.71226	9.05947	9.35592	9.41517	9.28182	9.09844	9.17911	9.15033	9.44615	9.05014	9.30856	9.03869	9.00481	8.97955	9.04778	9.10464	8.75398	9.00905	8.64812	8.79283
	190	9.28608	9.52525	9.61558	9.45482	9.40853	9.46991	9.4003	9.45616	9.14159	9.72165	9.06399	9.36027	9.42382	9.29084	9.10637	9.17684	9.15707	9.45067	9.05532	9.30468	9.0479	9.00706	8.99486	9.0541	9.08496	8.73363	9.01098	8.637	8.80581
	191	9.28734	9.52826	9.61416	9.46278	9.41589	9.47243	9.40713	9.46172	9.14635	9.73856	9.07539	9.35867	9.42852	9.29908	9.10957	9.17809	9.16042	9.46227	9.06217	9.31277	9.05302	9.00931	9.01654	9.05773	9.07725	8.73156	9.0299	8.62377	8.82415
	192	9.28444	9.53458	9.61918	9.47183	9.41947	9.47579	9.41162	9.46713	9.15204	9.74994	9.0911	9.35815	9.43083	9.27959	9.11686	9.17839	9.16022	9.46852	9.06424	9.32163	9.04769	9.01281	9.03292	9.05673	9.0691	8.72167	9.03383	8.60037	8.83945
	193	9.29333	9.53125	9.61583	9.48271	9.42339	9.4814	9.41017	9.47622	9.14945	9.75974	9.0961	9.37229	9.443	9.26843	9.12075	9.18291	9.16684	9.48039	9.07366	9.33174	9.05251	9.02046	9.04297	9.02283	9.06042	8.72409	9.04135	8.60515	8.8452
	194	9.30069	9.53435	9.61937	9.49039	9.42222	9.48178	9.41357	9.48343	9.16015	9.76971	9.11025	9.379	9.45505	9.24647	9.11619	9.19102	9.16005	9.49334	9.08036	9.33037	9.05512	9.0393	9.05787	9.01576	9.0627	8.71526	9.04905	8.62841	8.84184
	195	9.30457	9.5386	9.62332	9.49867	9.42084	9.47995	9.42044	9.48466	9.17107	9.77443	9.11117	9.3871	9.46634	9.25447	9.11836	9.19154	9.16415	9.50548	9.08792	9.33322	9.07056	9.05232	9.0755	9.0128	9.05864	8.70904	9.05786	8.64456	8.82655
	196	9.30584	9.54146	9.6252	9.50768	9.41844	9.47842	9.42323	9.48899	9.17702	9.77761	9.11315	9.39073	9.47749	9.25839	9.12954	9.19217	9.16525	9.51072	9.09949	9.33774	9.08293	9.06354	9.08116	9.02985	9.06157	8.69804	9.06032	8.65663	8.82341
	197	9.30944	9.5498	9.62567	9.50971	9.4302	9.47277	9.42425	9.49237	9.18477	9.77638	9.10215	9.39843	9.48106	9.2577	9.13651	9.20353	9.1751	9.51826	9.1071	9.34206	9.09309	9.08118	9.09192	9.03422	9.0703	8.69617	9.06149	8.67178	8.81572
	198	9.31572	9.56669	9.63852	9.50186	9.4352	9.48245	9.42799	9.49344	9.19288	9.78044	9.10065	9.39618	9.48514	9.26655	9.15336	9.21611	9.18451	9.52158	9.11169	9.35261	9.10076	9.0851	9.10771	9.04602	9.07522	8.6956	9.07429	8.68141	8.82281
	199	9.31343	9.57376	9.63948	9.50407	9.43817	9.48493	9.43023	9.50124	9.19206	9.78983	9.10138	9.41619	9.50262	9.27599	9.15785	9.21913	9.18052	9.52126	9.11909	9.36013	9.12596	9.10745	9.12039	9.05522	9.08544	8.69612	9.07409	8.69205	8.82738
	200	9.32107	9.58329	9.64146	9.50647	9.43984	9.48307	9.43207	9.49781	9.19244	9.80045	9.11232	9.42649	9.51184	9.28057	9.14994	9.21908	9.16771	9.51173	9.13129	9.37011	9.14163	9.10449	9.13833	9.05341	9.10115	8.68428	9.08952	8.70774	8.85271
	201	9.32697	9.59285	9.64713	9.50894	9.44943	9.49109	9.43565	9.50151	9.20128	9.80495	9.12135	9.44512	9.52085	9.29296	9.14705	9.1688	9.17624	9.48974	9.1221	9.37241	9.16534	9.12072	9.16053	9.06387	9.095	8.68885	9.10445	8.72983	8.86297
	202	9.32602	9.60929	9.65402	9.51326	9.44987	9.48884	9.44649	9.50236	9.21331	9.80867	9.12689	9.45298	9.52488	9.29565	9.12148	9.17624	9.19531	9.49171	9.13164	9.38584	9.17652	9.12817	9.16742	9.06494	9.09449	8.70692	9.10777	8.75314	8.88707
	203	9.33008	9.6175	9.66047	9.51761	9.45192	9.49684	9.45843	9.49705	9.22616	9.81767	9.12652	9.45741	9.52643	9.31113	9.09685	9.17773	9.21156	9.48603	9.13707	9.38758	9.19646	9.13097	9.18645	9.0778	9.08892	8.71087	9.118	8.76848	8.89798
	204	9.33546	9.63971	9.66285	9.53269	9.45916	9.49579	9.46356	9.49302	9.23373	9.82007	9.11043	9.46429	9.52708	9.32207	9.10191	9.18219	9.22233	9.49104	9.14141	9.37836	9.21594	9.13331	9.19995	9.08033	9.0723	8.72592	9.12117	8.78323	8.91237
	205	9.34037	9.64124	9.65924	9.54185	9.45651	9.4987	9.47004	9.49364	9.23715	9.82434	9.12121	9.47464	9.53691	9.3283	9.10873	9.18583	9.22893	9.48252	9.15073	9.36877	9.21982	9.14471	9.21453	9.09188	9.07129	8.73765	9.12491	8.80419	8.92579
	206	9.34741	9.64124	9.66309	9.54926	9.45931	9.51026	9.4745	9.49474	9.24656	9.83221	9.12806	9.48234	9.53807	9.33699	9.11863	9.1993	9.22366	9.46823	9.15887	9.37628	9.21976	9.15653	9.21324	9.10599	9.06461	8.76539	9.13817	8.81987	8.93974
	207	9.35091	9.64251	9.66014	9.55451	9.46035	9.5111	9.47419	9.49669	9.24913	9.83546	9.1371	9.48577	9.55308	9.34115	9.12039	9.20592	9.23193	9.45061	9.16277	9.38384	9.21958	9.18197	9.18893	9.11284	9.04922	8.78123	9.14819	8.82766	8.93318
	208	9.35342	9.64189	9.66724	9.55848	9.46116	9.51362	9.47785	9.49833	9.25198	9.84188	9.13974	9.49207	9.56428	9.34199	9.13099	9.21186	9.23653	9.45488	9.16617	9.38963	9.22196	9.19442	9.15494	9.12247	9.03814	8.79214	9.15439	8.83913	8.91221
	209	9.35402	9.64136	9.67444	9.56142	9.47017	9.51941	9.47241	9.50263	9.25735	9.84462	9.12558	9.49753	9.5719	9.3541	9.13605	9.22171	9.24518	9.46088	9.17362	9.39784	9.23596	9.18529	9.16029	9.1324	9.0299	8.80198	9.15848	8.85945	8.89396
	210	9.36139	9.65297	9.68284	9.56352	9.47101	9.51956	9.46816	9.5111	9.26698	9.85914	9.11166	9.50456	9.56993	9.36464	9.1481	9.22989	9.22118	9.47023	9.18862	9.40171	9.25313	9.20478	9.15605	9.14516	9.02712	8.8109	9.16745	8.88515	8.83461
	211	9.36585	9.66497	9.69546	9.5614	9.47558	9.51935	9.46537	9.51085	9.28235	9.85633	9.11506	9.51266	9.58032	9.37443	9.1467	9.23228	9.22367	9.47962	9.19324	9.40511	9.26115	9.21803	9.1629	9.15188	9.0161	8.82376	9.17271	8.89907	8.80829
	212	9.35936	9.67745	9.70542	9.56441	9.48026	9.52289	9.46747	9.51719	9.29222	9.85736	9.11919	9.51723	9.58629	9.37708	9.15248	9.23704	9.23415	9.49916	9.20133	9.40835	9.27341	9.22697	9.16254	9.16333	9.01621	8.83562	9.19005	8.92174	8.79427
	213	9.35834	9.68059	9.71666	9.56969	9.48806	9.52575	9.47312	9.52248	9.30093	9.85476	9.11608	9.52783	9.58877	9.38384	9.16172	9.23233	9.22981	9.50622	9.2006	9.42279	9.28973	9.23662	9.15578	9.18084	9.01784	8.81728	9.19822	8.92819	8.78975
	214	9.35564	9.67652	9.7221	9.5791	9.49855	9.53419	9.47029	9.52317	9.30567	9.85186	9.11851	9.53051	9.59363	9.39317	9.17539	9.22763	9.20764	9.51518	9.18993	9.44014	9.29617	9.2305	9.1616	9.19618	9.0192	8.78571	9.20105	8.92376	8.79531
	215	9.34991	9.682	9.7258	9.58462	9.50538	9.5301	9.46674	9.52474	9.31155	9.85929	9.12639	9.53047	9.60408	9.39023	9.18071	9.2336	9.21339	9.52403	9.18902	9.44585	9.30159	9.23101	9.16433	9.20452	9.02758	8.79909	9.19856	8.9271	8.78054
	216	9.34858	9.68328	9.7296	9.59047	9.50241	9.52843	9.46759	9.5282	9.3087	9.85761	9.12826	9.52482	9.60678	9.38155	9.18059	9.23883	9.21409	9.53345	9.1901	9.46106	9.30019	9.22804	9.14972	9.20259	9.03111	8.79865	9.19516	8.93724	8.78405
	217	9.35049	9.68076	9.73558	9.59643	9.50002	9.52406	9.46722	9.53144	9.31784	9.85934	9.12191	9.53399	9.60952	9.35509	9.17957	9.24959	9.21925	9.5283	9.19942	9.45875	9.30708	9.21895	9.12478	9.20599	9.04061	8.79893	9.16829	8.95705	8.78066
	218	9.35378	9.69327	9.74223	9.5966	9.50341	9.52088	9.46973	9.52117	9.32071	9.86964	9.12747	9.54232	9.60212	9.33535	9.18455	9.25841	9.2242	9.52764	9.2017	9.45664	9.3192	9.1988	9.10644	9.20785	9.04646	8.80159	9.13077	8.96098	8.77753
	219	9.352	9.70256	9.74853	9.60541	9.50977	9.52103	9.47205	9.51709	9.32282	9.87222	9.12607	9.55438	9.60602	9.33842	9.19159	9.26587	9.23469	9.52449	9.20556	9.45678	9.32643	9.19751	9.08361	9.21457	9.05186	8.81267	9.09283	8.97189	8.78963
	220	9.35294	9.71251	9.75426	9.61069	9.51519	9.51816	9.47771	9.51863	9.32793	9.875	9.12863	9.55563	9.61883	9.33768	9.19559	9.27845	9.23461	9.53468	9.22366	9.42679	9.30881	9.2159	9.07059	9.21768	9.06505	8.82347	9.07232	8.99553	8.79886
	221	9.35003	9.70661	9.75739	9.61764	9.51343	9.52217	9.47458	9.5144	9.33895	9.88335	9.12957	9.56059	9.6142	9.34659	9.20396	9.28375	9.24009	9.54102	9.22918	9.42213	9.29224	9.20952	9.07894	9.20405	9.05982	8.83357	9.05286	9.00393	8.81809
	222	9.34847	9.7091	9.76073	9.6232	9.5119	9.5271	9.47639	9.522	9.33957	9.89273	9.12916	9.56101	9.61919	9.35836	9.20342	9.29007	9.25234	9.54421	9.23422	9.42195	9.27194	9.21529	9.09162	9.16631	9.04413	8.8402	9.0372	9.00981	8.83056
	223	9.34607	9.69865	9.75902	9.6334	9.51067	9.5306	9.48536	9.52811	9.33511	9.9049	9.11872	9.55579	9.62368	9.37033	9.21372	9.29392	9.25962	9.54636	9.24618	9.42518	9.24704	9.22228	9.10443	9.16018	9.04547	8.85485	9.0077	9.02409	8.84664
	224	9.33971	9.69862	9.75704	9.63982	9.5177	9.53188	9.49277	9.52759	9.33718	9.91215	9.10973	9.55426	9.62995	9.37389	9.22411	9.29593	9.25482	9.55242	9.25942	9.42608	9.23397	9.23041	9.10368	9.16215	9.04913	8.86652	9.01063	9.04385	8.86675
	225	9.33401	9.69336	9.75899	9.63949	9.52703	9.536	9.5017	9.52982	9.35004	9.91588	9.11327	9.55506	9.62426	9.3684	9.23114	9.29395	9.26072	9.54737	9.27027	9.43788	9.2266	9.24272	9.10431	9.17261	9.06125	8.88296	9.0006	9.05987	8.87393
	226	9.32686	9.69233	9.75945	9.64271	9.53932	9.54325	9.50456	9.53002	9.35971	9.92331	9.1133	9.559	9.63618	9.36248	9.2388	9.29645	9.25443	9.53523	9.28362	9.46016	9.23095	9.25943	9.1082	9.17144	9.07227	8.88337	8.98877	9.07749	8.88373
	227	9.32026	9.69203	9.76339	9.65374	9.54667	9.54627	9.50665	9.53186	9.37176	9.94078	9.11571	9.56169	9.64227	9.32958	9.2454	9.30557	9.26568	9.54035	9.28558	9.47968	9.22455	9.27945	9.11726	9.15888	9.08029	8.88796	8.99849	9.08433	8.90926
	228	9.32018	9.68941	9.7672	9.65773	9.54918	9.54921	9.51635	9.52728	9.37626	9.95013	9.11759	9.55746	9.6272	9.33895	9.25805	9.3114	9.27898	9.54559	9.29234	9.48396	9.21559	9.28267	9.12892	9.14929	9.07665	8.87743	9.00941	9.10132	8.91749
	229	9.31963	9.68807	9.76476	9.66244	9.55311	9.55971	9.52002	9.53107	9.37953	9.94993	9.12433	9.56554	9.63618	9.34518	9.2717	9.31416	9.28176	9.5228	9.29477	9.49687	9.22351	9.29907	9.13493	9.14203	9.05832	8.86456	9.01014	9.1104	8.94065
	230	9.31707	9.69917	9.77225	9.66614	9.56385	9.56157	9.51807	9.53365	9.37969	9.95478	9.1281	9.5678	9.64732	9.33315	9.28062	9.31829	9.28466	9.5358	9.29593	9.49643	9.21383	9.32906	9.13784	9.13468	9.04345	8.87057	9.02021	9.11704	8.94718
	231	9.31651	9.70826	9.78466	9.6608	9.57077	9.56801	9.52198	9.5377	9.37977	9.95119	9.12161	9.54609	9.65993	9.33013	9.29011	9.31023	9.28875	9.53653	9.30239	9.50909	9.19701	9.35127	9.13781	9.12377	9.03546	8.87317	9.03098	9.12898	8.96858
	232	9.31426	9.71104	9.79379	9.66112	9.56954	9.5706	9.52749	9.54491	9.38388	9.95921	9.11218	9.54329	9.66748	9.33724	9.28132	9.30022	9.295	9.52985	9.31934	9.52389	9.18238	9.36	9.15011	9.10574	9.03265	8.87258	9.03785	9.14724	8.98801
	233	9.31724	9.70776	9.80466	9.662	9.56718	9.5712	9.53083	9.55061	9.39158	9.96794	9.12267	9.54302	9.67577	9.34409	9.28828	9.29728	9.31035	9.50699	9.33109	9.52985	9.17264	9.3596	9.15654	9.0712	9.03857	8.8955	9.04355	9.16079	8.99776
	234	9.31748	9.70855	9.80681	9.66194	9.56654	9.56886	9.54182	9.55325	9.395	9.97043	9.12122	9.54053	9.6782	9.36138	9.30347	9.28884	9.31401	9.52606	9.33237	9.54054	9.15624	9.33788	9.15753	9.04147	9.03377	8.90089	9.06197	9.16156	9.01092
	235	9.31594	9.70518	9.81272	9.66296	9.56957	9.55926	9.54112	9.55982	9.39707	9.97722	9.12527	9.54057	9.67775	9.36735	9.3112	9.29065	9.31504	9.53225	9.33965	9.53932	9.13853	9.31919	9.16316	9.02174	9.03661	8.90977	9.05072	9.168	9.01545
	236	9.31578	9.70308	9.80477	9.66844	9.57124	9.56161	9.54588	9.56068	9.39243	9.97551	9.13923	9.53947	9.68018	9.35826	9.31359	9.29102	9.32439	9.53186	9.35537	9.51928	9.13266	9.3142	9.166	9.01045	9.02742	8.92056	9.04534	9.17694	9.0186
	237	9.31978	9.7015	9.81199	9.67784	9.57533	9.56038	9.54527	9.56135	9.39378	9.97376	9.14982	9.53732	9.68759	9.34331	9.3208	9.28741	9.32309	9.53321	9.36401	9.52737	9.12602	9.32109	9.17574	8.99448	9.02144	8.92478	9.05626	9.16301	9.04053
	238	9.33278	9.69768	9.81454	9.68076	9.57617	9.55783	9.54177	9.55764	9.40163	9.97819	9.15922	9.54348	9.68698	9.33795	9.32699	9.28737	9.31237	9.53368	9.37272	9.53964	9.13806	9.3151	9.16492	8.97195	9.01237	8.93366	9.06117	9.15712	9.05683
	239	9.33517	9.70445	9.81805	9.68261	9.58019	9.56052	9.54354	9.55554	9.4091	9.98605	9.1532	9.53234	9.68542	9.35325	9.32987	9.27899	9.32064	9.53404	9.38823	9.5422	9.11288	9.29144	9.17528	8.94962	9.00455	8.94627	9.06108	9.16479	9.0711
	240	9.33089	9.70268	9.81759	9.68962	9.57991	9.5639	9.5463	9.5525	9.41351	9.9855	9.15392	9.5226	9.69925	9.37051	9.34543	9.28742	9.32907	9.54344	9.38917	9.54765	9.08985	9.29263	9.17565	8.95534	9.00734	8.95318	9.07739	9.16659	9.07559
	241	9.32939	9.69535	9.82521	9.70097	9.58941	9.56833	9.54425	9.55134	9.41832	9.98697	9.16358	9.52231	9.70953	9.3756	9.3452	9.29106	9.33305	9.55529	9.38925	9.55691	9.083	9.2973	9.17758	8.94309	8.99403	8.96904	9.08681	9.16583	9.09497
	242	9.3383	9.69783	9.8257	9.70474	9.58658	9.56547	9.54788	9.55613	9.41876	9.99203	9.16957	9.52204	9.70447	9.37487	9.34818	9.29673	9.33779	9.5637	9.39764	9.5542	9.07954	9.25758	9.17527	8.94599	8.97623	8.97132	9.08952	9.17638	9.09837
	243	9.33217	9.69278	9.82039	9.70245	9.59733	9.56145	9.55064	9.56294	9.42679	9.98766	9.17066	9.51188	9.69946	9.36364	9.32559	9.29046	9.3441	9.5656	9.40766	9.56006	9.07155	9.21452	9.17641	8.95538	8.96554	8.9594	9.08551	9.18887	9.09081
	244	9.33814	9.68943	9.81967	9.71	9.60532	9.56067	9.5538	9.57667	9.43442	9.98863	9.1846	9.45206	9.70054	9.36979	9.31205	9.28871	9.35078	9.56379	9.42077	9.56508	9.07789	9.21938	9.18818	8.95392	8.95961	8.91699	9.05958	9.20928	9.08686
	245	9.34666	9.69452	9.82287	9.72255	9.61538	9.55873	9.54795	9.58273	9.4464	9.98963	9.18834	9.43191	9.70393	9.37977	9.30935	9.28797	9.35648	9.55803	9.43065	9.57287	9.07176	9.22626	9.20388	8.9694	8.96505	8.89632	9.03853	9.21971	9.08331
	246	9.3428	9.69384	9.83073	9.73121	9.62175	9.56017	9.54652	9.58983	9.45274	9.99431	9.18976	9.43626	9.70471	9.37646	9.27499	9.29207	9.35708	9.55943	9.44268	9.57746	9.04254	9.20557	9.20403	8.98206	8.96572	8.88094	9.00681	9.2364	9.08855
	247	9.34034	9.69855	9.82614	9.72738	9.62425	9.55795	9.54894	9.59074	9.45831	10.0019	9.18811	9.43226	9.70471	9.37771	9.27437	9.3085	9.35932	9.56741	9.4455	9.55559	9.02173	9.20218	9.21201	8.9958	8.96468	8.85286	8.975	9.24003	9.08464
	248	9.34457	9.70064	9.82863	9.72621	9.62613	9.56071	9.54507	9.58527	9.47084	10.0081	9.19476	9.42262	9.71271	9.39295	9.27156	9.2971	9.3642	9.58183	9.44785	9.56313	9.00975	9.21767	9.23798	9.00229	8.93519	8.79038	8.96312	9.24136	9.09841
	249	9.34769	9.70121	9.83666	9.73742	9.63222	9.56509	9.54582	9.5906	9.47669	10.0161	9.19929	9.41972	9.71266	9.39311	9.26628	9.3023	9.37856	9.60088	9.45422	9.5732	8.98935	9.23267	9.25581	9.00129	8.88105	8.77397	8.96517	9.2386	9.1155
	250	9.35472	9.70479	9.84036	9.73936	9.63304	9.56474	9.55105	9.59209	9.48067	10.0229	9.20351	9.42915	9.71866	9.38988	9.26814	9.30228	9.378	9.60006	9.47359	9.58079	9.00402	9.25194	9.27011	8.98529	8.87244	8.73822	8.93342	9.26261	9.12905
	251	9.35674	9.71752	9.84839	9.73932	9.63954	9.57084	9.56018	9.58653	9.4974	10.0241	9.20957	9.43588	9.72057	9.38486	9.27493	9.3066	9.38736	9.60179	9.47872	9.58895	9.00158	9.25057	9.27676	8.974	8.81823	8.7341	8.93308	9.26947	9.12982
	252	9.35815	9.73021	9.85269	9.73233	9.64247	9.56978	9.56141	9.58809	9.49863	10.032	9.21178	9.44214	9.72428	9.3864	9.27749	9.29629	9.39274	9.60133	9.4782	9.59503	8.98702	9.26123	9.2824	8.96758	8.79479	8.74135	8.9321	9.2779	9.13229
	253	9.36704	9.73153	9.84681	9.73192	9.64734	9.57212	9.56591	9.58251	9.50363	10.032	9.22401	9.45332	9.70519	9.39912	9.27414	9.30536	9.40662	9.58865	9.48379	9.59302	8.98131	9.26934	9.29974	8.96407	8.77581	8.75631	8.93811	9.29268	9.14044
	254	9.37176	9.73922	9.84879	9.74421	9.65429	9.57626	9.56794	9.5843	9.51164	10.0321	9.23091	9.46551	9.70346	9.4082	9.27269	9.31092	9.37814	9.59027	9.50706	9.59742	8.98303	9.2712	9.31377	8.95765	8.77296	8.75573	8.93959	9.31959	9.16484
	255	9.37533	9.74805	9.84596	9.74472	9.65499	9.57594	9.57351	9.58093	9.52064	10.0329	9.23191	9.47082	9.70927	9.42137	9.26988	9.314	9.35798	9.58337	9.51666	9.59728	8.98416	9.27694	9.33077	8.94893	8.77859	8.75323	8.95241	9.33183	9.16906
	256	9.37864	9.75729	9.84463	9.74604	9.65607	9.57569	9.5738	9.58367	9.52715	10.0334	9.23318	9.46743	9.70964	9.4379	9.28345	9.31464	9.3684	9.58597	9.5326	9.60563	8.97367	9.27876	9.34946	8.95061	8.77292	8.7653	8.95823	9.3408	9.18465
	257	9.37173	9.75947	9.84749	9.74932	9.6651	9.57614	9.56551	9.58543	9.52257	10.0437	9.23311	9.46903	9.71143	9.44731	9.28805	9.31819	9.37461	9.5891	9.5344	9.61513	8.96941	9.27803	9.35399	8.9493	8.77554	8.76687	8.95909	9.34217	9.19878
	258	9.36773	9.76399	9.85175	9.74959	9.66553	9.57544	9.55971	9.59031	9.5201	10.0443	9.22971	9.47424	9.7135	9.46159	9.29815	9.30176	9.36461	9.60235	9.51962	9.62826	8.98025	9.27435	9.35558	8.94281	8.78579	8.75724	8.95965	9.35603	9.21977
	259	9.36685	9.76972	9.85235	9.75444	9.66683	9.57609	9.55809	9.59153	9.52362	10.046	9.23479	9.474	9.71941	9.46068	9.29151	9.21493	9.35133	9.61413	9.53178	9.62859	8.99301	9.26782	9.34264	8.91247	8.76644	8.74842	8.95198	9.37292	9.21989
	260	9.36838	9.77741	9.84811	9.75465	9.66419	9.56723	9.55715	9.5976	9.53028	10.0432	9.24487	9.48479	9.72642	9.45277	9.24132	9.21442	9.35487	9.6236	9.54319	9.63455	9.0092	9.28001	9.33704	8.88745	8.77041	8.75096	8.95162	9.38837	9.23116
	261	9.37578	9.7831	9.85176	9.76135	9.6582	9.56862	9.56187	9.60306	9.53642	10.0489	9.25565	9.48126	9.73465	9.46064	9.21929	9.21489	9.35987	9.62735	9.55064	9.63369	9.01125	9.28876	9.34789	8.87175	8.77713	8.74783	8.95012	9.38885	9.23589
	262	9.38442	9.78031	9.85942	9.76659	9.65221	9.57224	9.56509	9.60918	9.5328	10.0567	9.26146	9.47881	9.74307	9.46747	9.22753	9.22171	9.35956	9.63232	9.56854	9.63483	9.02336	9.31013	9.35532	8.88647	8.78215	8.74788	8.95295	9.39123	9.24043
	263	9.38617	9.78416	9.86505	9.76521	9.65402	9.57323	9.56504	9.61192	9.54281	10.0573	9.26183	9.45308	9.759	9.47647	9.23701	9.20618	9.36626	9.63907	9.58027	9.63471	9.03421	9.32932	9.37204	8.90175	8.7759	8.75009	8.96224	9.3996	9.24707
	264	9.38365	9.78601	9.87038	9.77263	9.6553	9.57558	9.56759	9.60896	9.55365	10.0596	9.24624	9.44793	9.75132	9.47179	9.24023	9.2152	9.37765	9.64503	9.5837	9.63692	9.04488	9.3465	9.37483	8.89987	8.77087	8.77113	8.97639	9.39554	9.24995
	265	9.38006	9.7858	9.87045	9.77817	9.65541	9.58135	9.57362	9.62342	9.55616	10.0625	9.2598	9.45675	9.75962	9.48245	9.24281	9.21239	9.38067	9.63537	9.58023	9.64121	9.0589	9.3731	9.39331	8.90076	8.74995	8.78047	8.9809	9.39147	9.26258
	266	9.38465	9.78641	9.87393	9.78348	9.65515	9.59081	9.57795	9.6211	9.55963	10.0646	9.25869	9.46698	9.75314	9.49332	9.24467	9.20776	9.38238	9.6282	9.5873	9.64512	9.06739	9.38141	9.40642	8.90226	8.7521	8.78289	8.98447	9.39991	9.26585
	267	9.3889	9.7889	9.8806	9.78113	9.65126	9.59028	9.58069	9.62174	9.56532	10.0592	9.2627	9.47502	9.74426	9.49928	9.2471	9.21156	9.38405	9.63777	9.59183	9.64575	9.07472	9.39904	9.41625	8.90423	8.75083	8.78336	9.00525	9.40712	9.26983
	268	9.39334	9.79378	9.87736	9.78519	9.65508	9.59739	9.57932	9.62597	9.56862	10.0495	9.26708	9.46545	9.71796	9.50527	9.24455	9.21821	9.37656	9.63519	9.59817	9.65177	9.07533	9.40457	9.42902	8.90746	8.77627	8.79097	9.01972	9.41349	9.27726
	269	9.3893	9.79366	9.88008	9.78994	9.64658	9.60195	9.57565	9.63018	9.56435	10.0521	9.27412	9.45164	9.72183	9.51198	9.23963	9.21476	9.38729	9.61286	9.59705	9.65476	9.07394	9.43197	9.43661	8.9118	8.7624	8.81252	9.03023	9.41806	9.28568
	270	9.38552	9.7852	9.88335	9.79803	9.65208	9.59902	9.58281	9.62337	9.56992	10.0526	9.27238	9.45909	9.72083	9.50404	9.22656	9.22203	9.3807	9.62219	9.60692	9.66067	9.08652	9.42691	9.42967	8.92072	8.77201	8.81249	9.04464	9.42513	9.29806
	271	9.38048	9.79163	9.88622	9.79702	9.65159	9.59124	9.57885	9.63036	9.57641	10.0524	9.28415	9.47091	9.72024	9.50254	9.2211	9.22874	9.37696	9.61635	9.61067	9.67465	9.09942	9.42713	9.4302	8.93629	8.78475	8.81258	9.04878	9.43558	9.30683
	272	9.37927	9.79663	9.89329	9.79962	9.65725	9.59325	9.58152	9.63227	9.58017	10.0589	9.29737	9.47752	9.719	9.50019	9.23449	9.24206	9.36061	9.60597	9.61561	9.68318	9.10226	9.43552	9.42793	8.95433	8.80343	8.82309	9.05609	9.44791	9.28838
	273	9.38058	9.79992	9.88958	9.80112	9.66049	9.59262	9.58261	9.6375	9.58508	10.0569	9.30434	9.47975	9.72154	9.50785	9.24922	9.24973	9.35677	9.59821	9.59773	9.68879	9.09897	9.45003	9.43977	8.97954	8.823	8.83338	9.06457	9.44803	9.27501
	274	9.38271	9.79788	9.89015	9.80143	9.66919	9.60134	9.58277	9.63568	9.58905	10.0618	9.30346	9.4807	9.72566	9.51212	9.2567	9.24274	9.3649	9.60624	9.59701	9.68844	9.09906	9.45739	9.44338	8.9891	8.82674	8.84686	9.0809	9.45269	9.26311
	275	9.38512	9.79785	9.89076	9.80046	9.67549	9.60543	9.58672	9.6426	9.59566	10.0626	9.30664	9.48092	9.73265	9.51441	9.25759	9.21545	9.3738	9.61963	9.60012	9.69257	9.09304	9.45531	9.45678	8.98551	8.82884	8.86173	9.09677	9.45758	9.24267
	276	9.38233	9.79665	9.89907	9.8057	9.67577	9.60039	9.59023	9.65736	9.597	10.0611	9.29955	9.49366	9.7379	9.52077	9.26343	9.21127	9.3782	9.62762	9.60694	9.69899	9.10472	9.46083	9.46728	8.98811	8.83568	8.87552	9.09775	9.46354	9.21462
	277	9.37775	9.80214	9.90284	9.8091	9.67003	9.59355	9.58987	9.66401	9.59939	10.0707	9.28944	9.48786	9.7501	9.53694	9.26323	9.21796	9.38076	9.63725	9.60235	9.70886	9.1127	9.48302	9.47245	8.96944	8.85309	8.88309	9.10183	9.41413	9.20428
	278	9.38716	9.79875	9.90947	9.81467	9.66894	9.58874	9.5965	9.67108	9.60618	10.0779	9.2909	9.4906	9.76232	9.54964	9.26826	9.23644	9.38335	9.64175	9.5973	9.71228	9.11544	9.50014	9.44497	8.95393	8.87972	8.89309	9.09121	9.37251	9.20037
	279	9.39641	9.79295	9.91394	9.82693	9.66826	9.59497	9.61185	9.67522	9.61268	10.0788	9.30043	9.48556	9.77927	9.5556	9.27613	9.23525	9.38643	9.64669	9.59752	9.7133	9.11565	9.51322	9.41038	8.96154	8.88081	8.89656	9.09059	9.34615	9.18718
	280	9.40175	9.79035	9.92511	9.83469	9.67583	9.59908	9.61617	9.6774	9.61824	10.079	9.31019	9.47874	9.78375	9.56129	9.28106	9.23424	9.38367	9.6529	9.59962	9.71913	9.11747	9.52076	9.39185	8.9405	8.87824	8.89372	9.09498	9.34598	9.18446
	281	9.40527	9.79793	9.93139	9.8403	9.67188	9.60082	9.61762	9.67789	9.63019	10.0819	9.31237	9.4817	9.78576	9.57265	9.28824	9.23793	9.38777	9.6626	9.60423	9.72119	9.12251	9.53482	9.39317	8.89997	8.875	8.90243	9.09944	9.35417	9.19629
	282	9.40898	9.79735	9.93437	9.84374	9.67151	9.59609	9.62482	9.68029	9.6427	10.0915	9.32231	9.49285	9.78444	9.5756	9.30224	9.24051	9.39186	9.67798	9.61812	9.70964	9.14419	9.55177	9.37916	8.89011	8.87472	8.90439	9.11012	9.36534	9.19379
	283	9.40971	9.8058	9.94003	9.84872	9.67446	9.59691	9.63415	9.68617	9.65788	10.0884	9.32718	9.49841	9.78176	9.58982	9.3112	9.25479	9.3911	9.69229	9.63321	9.70599	9.15753	9.56121	9.36158	8.89263	8.87339	8.88434	9.1168	9.38131	9.1927
	284	9.41093	9.80939	9.9394	9.85119	9.67563	9.60491	9.64078	9.69352	9.66937	10.0881	9.3333	9.49742	9.77907	9.59581	9.32037	9.25924	9.39006	9.70692	9.64614	9.70827	9.16578	9.55516	9.33209	8.90108	8.86896	8.87292	9.12685	9.39568	9.20174
	285	9.40858	9.80414	9.93856	9.85342	9.68286	9.60568	9.64245	9.69542	9.68282	10.0902	9.34353	9.50293	9.78641	9.60594	9.32634	9.26009	9.39823	9.71413	9.652	9.70515	9.18676	9.55881	9.31545	8.907	8.86729	8.8828	9.13924	9.40844	9.2113
	286	9.41383	9.809	9.93782	9.85697	9.68638	9.60851	9.64485	9.69644	9.68519	10.0884	9.3513	9.50831	9.78661	9.61482	9.32093	9.25305	9.40126	9.71812	9.6626	9.69499	9.19957	9.56047	9.31041	8.91166	8.87338	8.88708	9.14302	9.41621	9.22506
	287	9.41816	9.8188	9.94023	9.86336	9.67764	9.60027	9.64316	9.69837	9.69025	10.0904	9.35949	9.52106	9.79915	9.60184	9.30301	9.25834	9.40266	9.72181	9.66652	9.69448	9.21326	9.5659	9.30016	8.91699	8.88411	8.88413	9.1653	9.42705	9.24437
	288	9.43206	9.82194	9.95035	9.86935	9.67376	9.60501	9.64018	9.70919	9.70258	10.0954	9.36602	9.5273	9.80352	9.56682	9.31186	9.25416	9.40695	9.7006	9.61276	9.68213	9.22222	9.55286	9.29677	8.92735	8.86382	8.88865	9.18273	9.43262	9.25177
	289	9.44179	9.82133	9.9531	9.88024	9.681	9.60648	9.64235	9.71396	9.70096	10.105	9.36613	9.53962	9.7985	9.57982	9.312	9.27027	9.4128	9.70358	9.62193	9.68858	9.2411	9.53769	9.30812	8.92479	8.82969	8.89612	9.19369	9.44187	9.26645
	290	9.44361	9.82678	9.95949	9.88221	9.68124	9.61375	9.64617	9.71086	9.70237	10.1114	9.36759	9.54819	9.79834	9.58324	9.30782	9.28056	9.41323	9.71047	9.63553	9.68712	9.25726	9.51554	9.31748	8.91819	8.82021	8.90221	9.20425	9.46266	9.27105
	291	9.44613	9.83941	9.96214	9.88892	9.68093	9.61396	9.6477	9.71193	9.71443	10.1075	9.36901	9.55557	9.80274	9.5878	9.29698	9.28223	9.4066	9.71036	9.64156	9.69987	9.27697	9.51639	9.32561	8.92556	8.79223	8.9028	9.21141	9.47294	9.29339
	292	9.45203	9.8434	9.96565	9.89736	9.67613	9.62335	9.64284	9.71525	9.72066	10.112	9.37523	9.56139	9.81765	9.59473	9.29835	9.29106	9.39082	9.71646	9.64978	9.69835	9.27895	9.52368	9.31311	8.92998	8.79777	8.91437	9.22174	9.48256	9.29713
	293	9.45669	9.84859	9.97901	9.90209	9.68189	9.62746	9.64965	9.71625	9.73136	10.1125	9.37467	9.55929	9.82822	9.6015	9.30466	9.2912	9.37988	9.71835	9.6553	9.7009	9.26785	9.53069	9.31557	8.93726	8.8122	8.91703	9.20388	9.47821	9.29052
	294	9.45342	9.85293	9.98164	9.91262	9.68579	9.6306	9.65422	9.71678	9.73076	10.1147	9.3715	9.56261	9.83191	9.58923	9.31913	9.2945	9.38127	9.71083	9.66075	9.70381	9.26947	9.53694	9.30124	8.9591	8.82276	8.92293	9.1436	9.45807	9.27816
	295	9.45	9.85331	9.98955	9.92027	9.69239	9.63625	9.65872	9.70879	9.7291	10.11	9.3773	9.57023	9.84186	9.5788	9.32786	9.29579	9.38214	9.72551	9.66911	9.70845	9.27639	9.55151	9.2978	8.97425	8.82799	8.93953	9.13186	9.45456	9.2668
	296	9.44492	9.86022	9.99576	9.91907	9.70256	9.64111	9.65621	9.71439	9.72981	10.1062	9.36514	9.57505	9.85035	9.58214	9.32983	9.30401	9.39295	9.73088	9.68174	9.70793	9.28279	9.55552	9.31371	8.98127	8.83635	8.95195	9.10102	9.4622	9.26082
	297	9.4475	9.86719	10.0041	9.92039	9.70449	9.64124	9.66011	9.71763	9.73843	10.1059	9.36934	9.57856	9.8495	9.58786	9.32864	9.30662	9.40311	9.73612	9.69668	9.70711	9.29583	9.55215	9.32825	8.98749	8.83431	8.96576	9.07598	9.48082	9.23764
	298	9.45097	9.86787	9.99921	9.92282	9.70577	9.64004	9.66074	9.72094	9.74563	10.1035	9.38158	9.59125	9.84125	9.59694	9.33446	9.30902	9.40395	9.74016	9.70079	9.70651	9.30974	9.55223	9.33381	8.99808	8.83678	8.9735	9.06556	9.48627	9.20066
	299	9.45033	9.87556	10.0003	9.92788	9.70843	9.64062	9.65738	9.7253	9.74856	10.1048	9.39019	9.58647	9.81978	9.59603	9.34083	9.27893	9.41065	9.74076	9.69918	9.7173	9.31231	9.56255	9.31749	9.01913	8.84587	8.97598	9.04191	9.49037	9.2072
	300	9.4548	9.87734	9.99741	9.93041	9.71156	9.64236	9.66526	9.72369	9.75143	10.1056	9.39721	9.58199	9.8242	9.59845	9.33684	9.2805	9.40907	9.74483	9.69633	9.70861	9.31148	9.57634	9.28645	9.02473	8.86568	8.98455	9.03133	9.49108	9.19957
	301	9.45247	9.87688	10.0062	9.93134	9.7214	9.64714	9.66517	9.72633	9.75325	10.0956	9.39216	9.58258	9.83223	9.59445	9.33614	9.28276	9.42023	9.74193	9.70592	9.7082	9.32156	9.57845	9.2729	9.02716	8.8789	9.00524	9.02397	9.49775	9.19443
	302	9.4505	9.87937	10.0144	9.93171	9.71578	9.65098	9.6692	9.72569	9.76393	10.0923	9.34901	9.58292	9.84568	9.58913	9.34248	9.2881	9.42651	9.73551	9.71374	9.71079	9.33302	9.58892	9.27962	9.04593	8.8923	9.00216	9.02057	9.50168	9.20096
	303	9.44887	9.88458	10.0189	9.93768	9.71166	9.65055	9.66361	9.73383	9.76217	10.0904	9.32245	9.5766	9.85105	9.59278	9.34254	9.28343	9.42536	9.73154	9.70369	9.70738	9.34112	9.59901	9.28759	9.04772	8.89957	8.99232	9.04388	9.49578	9.20052
	304	9.44004	9.882	10.0255	9.93986	9.7179	9.65403	9.66706	9.74486	9.77031	10.0921	9.31922	9.57693	9.8672	9.59198	9.34224	9.27842	9.43044	9.68367	9.68449	9.69352	9.35691	9.61767	9.26312	9.06132	8.91164	8.99193	9.03705	9.46131	9.21252
	305	9.43059	9.8818	10.0256	9.93906	9.71483	9.6642	9.68239	9.74444	9.77647	10.09	9.31734	9.58462	9.87687	9.59609	9.34932	9.28018	9.44187	9.68087	9.68868	9.70558	9.37314	9.62857	9.25907	9.07129	8.92399	8.9984	9.03938	9.43038	9.22216
	306	9.43808	9.87436	10.0284	9.94097	9.71778	9.66628	9.68883	9.74731	9.78183	10.1016	9.31479	9.58847	9.88511	9.60749	9.35694	9.28826	9.44302	9.6882	9.69485	9.70454	9.38259	9.64508	9.26952	9.08351	8.93852	8.98774	9.03347	9.39676	9.19853
	307	9.44272	9.876	10.0335	9.94108	9.71533	9.66566	9.69189	9.75195	9.79092	10.1039	9.31553	9.59837	9.88578	9.61168	9.36684	9.29329	9.44373	9.69857	9.69269	9.70029	9.38123	9.64294	9.26966	9.06579	8.9424	8.98444	9.03731	9.37226	9.18913
	308	9.44516	9.87639	10.0326	9.94058	9.72401	9.67539	9.68659	9.75783	9.78633	10.1089	9.3159	9.59948	9.90571	9.60329	9.37157	9.30162	9.45242	9.69804	9.68737	9.68313	9.3317	9.65656	9.26932	9.04303	8.95186	8.98434	9.01355	9.3622	9.18726
	309	9.443	9.87469	10.0433	9.93857	9.72335	9.67633	9.68477	9.75803	9.7846	10.112	9.33117	9.60051	9.91081	9.60432	9.378	9.30819	9.45825	9.6748	9.69088	9.68654	9.261	9.66283	9.28394	9.02787	8.95505	8.98983	8.9906	9.37519	9.19461
	310	9.44339	9.87115	10.0506	9.94186	9.73095	9.68142	9.6816	9.75365	9.78564	10.1213	9.3443	9.60982	9.91493	9.61147	9.37341	9.31248	9.45898	9.68798	9.69767	9.69877	9.25647	9.65371	9.30758	9.01846	8.95892	9.00038	8.99901	9.37701	9.21869
	311	9.45017	9.86933	10.0537	9.94574	9.73084	9.67876	9.69143	9.75594	9.7785	10.1239	9.34905	9.61601	9.91866	9.6167	9.38128	9.31719	9.4601	9.69688	9.69313	9.69345	9.2477	9.64827	9.30943	9.02385	8.95826	8.99164	9.01416	9.38064	9.22068
	312	9.45199	9.86622	10.0698	9.94469	9.73125	9.67793	9.69398	9.76415	9.77694	10.1242	9.36085	9.62375	9.92625	9.62162	9.37823	9.32884	9.46159	9.7032	9.69191	9.68117	9.2433	9.62958	9.32375	9.03035	8.94397	8.97857	9.01551	9.38991	9.23249
	313	9.44966	9.86115	10.0688	9.94879	9.73284	9.67466	9.70432	9.76609	9.78176	10.1286	9.36172	9.62408	9.92596	9.62535	9.38304	9.33141	9.46617	9.70536	9.68434	9.687	9.23376	9.60502	9.32622	9.04514	8.92229	8.97512	9.02087	9.3937	9.24182
	314	9.44537	9.86023	10.0699	9.94896	9.73599	9.67693	9.70199	9.77066	9.78242	10.1286	9.36075	9.62553	9.92831	9.61816	9.38688	9.33118	9.45988	9.71398	9.67129	9.69541	9.24044	9.58654	9.32788	9.05048	8.91548	8.97534	9.03319	9.39728	9.2525
	315	9.44796	9.85934	10.0764	9.95017	9.73807	9.67657	9.70565	9.76762	9.77829	10.1332	9.3588	9.63429	9.92883	9.62248	9.38371	9.34043	9.46455	9.71239	9.63697	9.69285	9.25199	9.55875	9.3251	9.04861	8.91837	8.9691	9.03731	9.3976	9.2517
	316	9.44738	9.85774	10.0771	9.95163	9.73904	9.67588	9.70624	9.76884	9.77215	10.1378	9.35605	9.64005	9.94609	9.62284	9.37743	9.34384	9.47271	9.70729	9.62653	9.69375	9.24116	9.56998	9.32576	9.06026	8.91344	8.97678	9.0489	9.40717	9.25592
	317	9.44822	9.86571	10.0821	9.95251	9.74572	9.67427	9.70682	9.77062	9.77408	10.1361	9.35838	9.64927	9.95202	9.62044	9.34819	9.33981	9.4767	9.70555	9.60857	9.69232	9.23763	9.56215	9.33078	9.0709	8.89845	8.97787	9.06148	9.41511	9.2631
	318	9.45581	9.87294	10.081	9.95314	9.75122	9.67706	9.71203	9.77335	9.77382	10.1357	9.37202	9.64266	9.94541	9.62423	9.31821	9.34195	9.48463	9.70579	9.61206	9.69194	9.22878	9.54599	9.33993	9.08756	8.90121	8.99445	9.06754	9.40548	9.2716
	319	9.4613	9.87265	10.0667	9.96153	9.75613	9.67536	9.71627	9.7804	9.77623	10.1306	9.37727	9.61023	9.93341	9.62031	9.3215	9.33831	9.49502	9.70631	9.61967	9.68903	9.24137	9.52486	9.34506	9.10223	8.89926	9.02139	9.07131	9.39898	9.26879
	320	9.47259	9.87389	10.0644	9.96714	9.76575	9.67131	9.72603	9.78708	9.7834	10.1322	9.36575	9.6237	9.94227	9.62096	9.32629	9.34312	9.50923	9.70258	9.62873	9.69263	9.25601	9.52123	9.34993	9.11752	8.90231	9.04905	9.07338	9.39774	9.27734
	321	9.47397	9.8868	10.0721	9.97285	9.76385	9.67363	9.74058	9.78694	9.7859	10.1304	9.36741	9.64449	9.93526	9.61989	9.32981	9.35018	9.53027	9.70736	9.63628	9.70187	9.26888	9.50339	9.35543	9.1157	8.90909	9.08149	9.08323	9.40484	9.29312
	322	9.46233	9.90386	10.0819	9.96989	9.76713	9.67505	9.74673	9.79525	9.78448	10.1348	9.37527	9.65443	9.94651	9.62185	9.32878	9.33882	9.51797	9.70848	9.64678	9.70167	9.28069	9.50285	9.3551	9.08669	8.8973	9.07624	9.08517	9.41745	9.29234
	323	9.47093	9.91151	10.0869	9.95998	9.76481	9.67075	9.75225	9.80574	9.78722	10.1412	9.37882	9.66197	9.9438	9.61493	9.33878	9.33225	9.52327	9.71383	9.66121	9.70522	9.29006	9.49785	9.36136	9.09453	8.88344	9.06329	9.08159	9.42928	9.29793
	324	9.47564	9.9191	10.0902	9.96542	9.75962	9.66532	9.75234	9.80726	9.79769	10.1419	9.39461	9.677	9.93065	9.5957	9.36029	9.32896	9.52733	9.7163	9.66387	9.70879	9.30265	9.49197	9.36427	9.11431	8.86421	9.05387	9.09431	9.43704	9.29691
	325	9.47712	9.92876	10.0923	9.96744	9.77023	9.65889	9.75082	9.81108	9.79897	10.1475	9.40391	9.6838	9.93631	9.60424	9.36432	9.33558	9.52894	9.72391	9.66545	9.7148	9.29912	9.49708	9.37942	9.11995	8.8722	9.04966	9.11571	9.43725	9.30471
	326	9.48387	9.93699	10.0927	9.96571	9.77273	9.66359	9.75024	9.80879	9.79992	10.1456	9.40863	9.68496	9.94016	9.61956	9.36253	9.34168	9.52303	9.72855	9.67286	9.72513	9.29896	9.50654	9.40799	9.12188	8.87469	9.05179	9.12032	9.44057	9.31861
	327	9.48822	9.94304	10.0997	9.97332	9.78059	9.66701	9.75095	9.81296	9.80091	10.1505	9.41693	9.66289	9.94961	9.63159	9.36768	9.33898	9.51428	9.73567	9.67746	9.73148	9.29813	9.5077	9.42573	9.12136	8.87981	9.04396	9.13014	9.45134	9.32853
	328	9.49252	9.94444	10.1033	9.98004	9.78643	9.67081	9.7542	9.81073	9.80667	10.1517	9.42056	9.66524	9.95798	9.63685	9.3669	9.33534	9.51495	9.7404	9.673	9.7384	9.30786	9.5167	9.42923	9.12156	8.88477	9.0491	9.13489	9.47311	9.324
	329	9.4945	9.9419	10.1084	9.97943	9.77553	9.67007	9.75872	9.81414	9.80875	10.1546	9.43696	9.6732	9.95743	9.64723	9.37044	9.34294	9.52182	9.746	9.67432	9.73038	9.32046	9.51676	9.45378	9.13135	8.89718	9.05162	9.15647	9.48452	9.29466
	330	9.49867	9.94647	10.1057	9.97545	9.78504	9.67725	9.75766	9.81772	9.81875	10.1504	9.43749	9.67283	9.96243	9.6486	9.36665	9.345	9.52775	9.76068	9.67574	9.73614	9.31547	9.506	9.46557	9.12685	8.90604	9.04985	9.179	9.49211	9.29235
	331	9.4943	9.9446	10.104	9.97508	9.78635	9.68944	9.76522	9.82034	9.827	10.1533	9.44107	9.67992	9.95933	9.65673	9.37683	9.34675	9.52867	9.77157	9.67791	9.74014	9.32689	9.47256	9.44467	9.14274	8.91236	9.03833	9.17787	9.49783	9.28948
	332	9.4921	9.93323	10.1041	9.97786	9.79088	9.69165	9.7654	9.82007	9.82548	10.153	9.44926	9.68668	9.9648	9.67117	9.37867	9.34968	9.53019	9.77226	9.68675	9.75225	9.33474	9.46289	9.4076	9.14781	8.91646	9.00976	9.19343	9.51244	9.29924
	333	9.48918	9.93992	10.1054	9.97873	9.80052	9.69012	9.76372	9.82307	9.82566	10.1423	9.466	9.68987	9.97423	9.67262	9.3852	9.34005	9.52714	9.77713	9.70636	9.7543	9.32674	9.45295	9.36831	9.14888	8.9222	9.00857	9.18915	9.52612	9.30169
	334	9.49264	9.95195	10.1091	9.97014	9.80912	9.68442	9.75721	9.82403	9.82751	10.149	9.47552	9.7067	9.97804	9.68363	9.38459	9.32128	9.51057	9.78431	9.72524	9.75843	9.33587	9.45061	9.36337	9.14032	8.93186	9.01612	9.19472	9.49338	9.30215
	335	9.49914	9.96146	10.1131	9.97222	9.81037	9.67902	9.76356	9.8278	9.83522	10.1511	9.47879	9.70196	9.98528	9.68697	9.38387	9.32552	9.51111	9.78519	9.7357	9.766	9.34009	9.4497	9.35984	9.1327	8.93316	9.01573	9.20443	9.48859	9.31341
	336	9.50631	9.9648	10.1044	9.97685	9.80297	9.67966	9.76913	9.83808	9.83833	10.1547	9.4695	9.70599	9.98715	9.6842	9.38714	9.32701	9.51759	9.79107	9.74437	9.76861	9.34736	9.44449	9.35047	9.13819	8.94279	9.0221	9.20728	9.48986	9.31485
	337	9.50705	9.97103	10.1008	9.9725	9.79866	9.67313	9.77369	9.8392	9.84244	10.1547	9.47943	9.71336	9.9927	9.69564	9.3989	9.30916	9.52294	9.79628	9.74818	9.76342	9.35702	9.45679	9.36113	9.13472	8.95124	9.0289	9.21197	9.49116	9.30419
	338	9.50615	9.96911	10.1002	9.97512	9.8053	9.67183	9.77032	9.84676	9.84852	10.1522	9.48988	9.72838	9.9892	9.71093	9.4033	9.31347	9.53349	9.80553	9.75995	9.75899	9.37108	9.45533	9.37784	9.10832	8.96141	9.03587	9.21987	9.49946	9.30843
	339	9.50615	9.9749	10.1048	9.98905	9.80847	9.66661	9.76952	9.85159	9.84954	10.154	9.48354	9.74347	9.9856	9.72392	9.4044	9.31421	9.54822	9.81251	9.75993	9.75127	9.39339	9.46118	9.38307	9.09313	8.96761	9.05172	9.23099	9.50204	9.31293
	340	9.50951	9.98899	10.1045	9.99859	9.80775	9.66955	9.77514	9.85874	9.85675	10.1573	9.47136	9.75122	9.98987	9.73452	9.40646	9.31225	9.5526	9.81489	9.7701	9.75058	9.39966	9.47901	9.35048	9.09004	8.95001	9.0672	9.23167	9.51789	9.31575
	341	9.51403	9.99186	10.1077	10.0012	9.80688	9.66092	9.77879	9.85586	9.85158	10.1572	9.47484	9.75197	9.99264	9.7251	9.40534	9.31683	9.55277	9.8148	9.79221	9.75283	9.40402	9.4806	9.33941	9.09047	8.9474	9.0701	9.24126	9.54019	9.31772
	342	9.5197	9.99134	10.1076	10.008	9.80599	9.65433	9.77619	9.85383	9.86094	10.1678	9.4742	9.75087	10.0146	9.69147	9.40313	9.32613	9.55467	9.79896	9.80323	9.7574	9.40801	9.49539	9.35275	9.09702	8.95728	9.08505	9.25775	9.54852	9.32118
	343	9.52349	9.99052	10.1181	10.0052	9.80421	9.65675	9.78144	9.85223	9.87454	10.1663	9.45046	9.73224	10.0209	9.67968	9.41538	9.33078	9.55687	9.79891	9.80665	9.76535	9.41151	9.49639	9.36065	9.11296	8.94798	9.09951	9.27187	9.55583	9.32853
	344	9.51727	9.99188	10.118	10.0094	9.80972	9.65458	9.78845	9.84984	9.88065	10.1664	9.44654	9.71328	10.0235	9.67782	9.42234	9.32711	9.55635	9.79935	9.80562	9.77688	9.40282	9.48847	9.37272	9.13085	8.94806	9.10964	9.28081	9.54991	9.34317
	345	9.51352	9.98859	10.1135	10.0105	9.82279	9.65661	9.8017	9.84911	9.89106	10.1701	9.446	9.71371	10.0328	9.63994	9.42399	9.3289	9.55582	9.79972	9.80136	9.78374	9.40252	9.49363	9.36227	9.14001	8.948	9.10175	9.29769	9.55817	9.35755
	346	9.51383	9.98044	10.1152	10.0138	9.83565	9.65891	9.79772	9.84795	9.89732	10.1722	9.45176	9.70923	10.0351	9.63204	9.42701	9.32779	9.55652	9.80068	9.80383	9.79863	9.40927	9.50185	9.36346	9.13963	8.95218	9.0699	9.30083	9.56341	9.38052
	347	9.51638	9.9756	10.1175	10.0098	9.83643	9.65636	9.80473	9.84406	9.90617	10.1797	9.43366	9.72101	10.0357	9.64397	9.42416	9.32835	9.55777	9.79781	9.81189	9.80591	9.42736	9.49951	9.3703	9.15494	8.94783	9.05123	9.3098	9.5753	9.38487
	348	9.51866	9.97671	10.1241	10.0124	9.83824	9.65739	9.8114	9.84839	9.90448	10.1807	9.43927	9.72502	10.0312	9.64705	9.40512	9.32993	9.55534	9.7856	9.81556	9.81632	9.43289	9.48505	9.37471	9.15835	8.95975	9.00516	9.30486	9.57503	9.39579
	349	9.52235	9.98876	10.1213	10.0117	9.84202	9.65991	9.80931	9.84742	9.90573	10.1869	9.43995	9.7271	10.0387	9.64995	9.41176	9.32245	9.56718	9.7915	9.82847	9.80815	9.43191	9.48663	9.38188	9.17048	8.9599	8.99651	9.30546	9.58982	9.37993
	350	9.52935	9.98291	10.122	10.0153	9.84458	9.66418	9.80983	9.84777	9.9162	10.178	9.42504	9.73848	10.047	9.63163	9.41876	9.32255	9.57663	9.79823	9.84357	9.80794	9.4449	9.4776	9.39731	9.17953	8.95448	8.97753	9.30799	9.60629	9.35609
	351	9.53309	9.9835	10.1217	10.0166	9.8428	9.66392	9.81472	9.8443	9.92675	10.1827	9.40608	9.75288	10.0535	9.63824	9.43702	9.32503	9.58178	9.81464	9.85485	9.80957	9.46482	9.45637	9.40648	9.1976	8.96642	8.95086	9.31486	9.61405	9.35453
	352	9.53284	9.98864	10.1298	10.0219	9.84933	9.66973	9.8221	9.84576	9.92992	10.189	9.41112	9.75402	10.0516	9.64187	9.44306	9.33182	9.58324	9.82252	9.85368	9.81418	9.4637	9.43289	9.42036	9.21056	8.9728	8.94546	9.30288	9.61776	9.36079
	353	9.53535	9.98521	10.1297	10.0252	9.85011	9.67667	9.82377	9.85443	9.93164	10.1893	9.41717	9.75984	10.0412	9.64751	9.44232	9.33074	9.57476	9.83121	9.85409	9.82321	9.46395	9.42933	9.43255	9.21492	8.94617	8.94599	9.3054	9.61111	9.36503
	354	9.54735	9.97852	10.1282	10.0249	9.85262	9.67502	9.83023	9.85869	9.93902	10.1912	9.42426	9.77084	10.0148	9.65206	9.44921	9.33218	9.57887	9.83782	9.84918	9.83191	9.47019	9.42697	9.44291	9.23193	8.91125	8.94739	9.3032	9.60979	9.35405
	355	9.54892	9.98163	10.1306	10.0251	9.85378	9.66986	9.83023	9.86142	9.93916	10.1943	9.4262	9.778	10.026	9.66328	9.46235	9.33643	9.58342	9.84691	9.85033	9.8439	9.4474	9.44208	9.46946	9.24923	8.89451	8.95089	9.29704	9.59806	9.34286
	356	9.5558	9.98229	10.1356	10.0374	9.86191	9.67116	9.8367	9.86201	9.93895	10.1955	9.42925	9.78579	10.0361	9.68007	9.45392	9.33791	9.58392	9.85942	9.85926	9.84356	9.44153	9.45279	9.48854	9.25211	8.89123	8.94985	9.31105	9.60614	9.31954
	357	9.55262	9.98047	10.1345	10.0481	9.86119	9.67024	9.84335	9.86292	9.93682	10.1971	9.43513	9.79534	10.0391	9.69008	9.45257	9.3435	9.59709	9.86012	9.86786	9.85319	9.44951	9.45648	9.50278	9.2672	8.90686	8.96949	9.31581	9.61306	9.30572
	358	9.55389	9.98156	10.1424	10.0573	9.85639	9.6741	9.84475	9.86368	9.94348	10.2055	9.44401	9.81	10.0415	9.6969	9.44078	9.34714	9.54076	9.86566	9.87444	9.85254	9.46323	9.45699	9.51809	9.27324	8.91616	8.95399	9.32195	9.61898	9.29714
	359	9.5575	9.99399	10.1476	10.0663	9.85482	9.68459	9.84401	9.86189	9.9459	10.2103	9.44132	9.81761	10.0269	9.71549	9.44407	9.35293	9.50101	9.86913	9.88574	9.84308	9.452	9.43854	9.53986	9.28273	8.92168	8.94652	9.33283	9.63115	9.29633
	360	9.5628	9.99057	10.1421	10.0733	9.84982	9.6898	9.84615	9.86329	9.94	10.2151	9.43297	9.81965	10.028	9.73316	9.44544	9.35561	9.50484	9.86865	9.90062	9.8407	9.44418	9.40947	9.5606	9.2714	8.92958	8.93493	9.33058	9.65269	9.30618
	361	9.56451	9.99299	10.1374	10.0867	9.83922	9.69944	9.84698	9.86138	9.93196	10.2164	9.43179	9.82434	10.0302	9.7513	9.43461	9.35183	9.51073	9.87048	9.90301	9.84979	9.44259	9.3891	9.57199	9.24021	8.92825	8.91922	9.33409	9.65671	9.32102
	362	9.56748	9.99882	10.1355	10.0881	9.83099	9.69945	9.8533	9.86299	9.92766	10.2202	9.41886	9.83318	10.0403	9.7513	9.43356	9.35976	9.50953	9.87953	9.89918	9.84812	9.4507	9.38837	9.57501	9.23424	8.9433	8.9247	9.3444	9.65878	9.31814
	363	9.56976	10.0015	10.1352	10.0937	9.83293	9.70437	9.85783	9.86489	9.92413	10.2161	9.42905	9.83094	10.0564	9.75973	9.43438	9.36063	9.51739	9.88973	9.88826	9.84822	9.45323	9.40109	9.58488	9.23305	8.96045	8.92249	9.35277	9.67011	9.32687
	364	9.572	10.0021	10.1357	10.0956	9.83439	9.71397	9.86623	9.866	9.93127	10.2161	9.43867	9.83404	10.0587	9.76896	9.43472	9.35491	9.52371	9.90482	9.88029	9.84057	9.46687	9.39168	9.58779	9.22301	8.96451	8.92503	9.36819	9.6762	9.32454
	365	9.57551	10.0093	10.1339	10.0936	9.83371	9.71788	9.86671	9.86859	9.93401	10.2145	9.4394	9.81224	10.0571	9.76634	9.43949	9.3496	9.52549	9.91042	9.88132	9.82099	9.48305	9.38679	9.58116	9.21138	8.97794	8.92826	9.37977	9.68791	9.32522
	366	9.57925	10.0252	10.1325	10.093	9.83196	9.72476	9.86855	9.86983	9.93194	10.2165	9.43094	9.824	10.0627	9.75546	9.44354	9.35194	9.53628	9.92252	9.89417	9.82214	9.50167	9.40141	9.59067	9.19449	8.99614	8.93136	9.39872	9.70124	9.33
	367	9.58647	10.0279	10.1245	10.1	9.84069	9.72565	9.86724	9.87036	9.93702	10.2117	9.43638	9.83188	10.063	9.76324	9.44841	9.36045	9.54791	9.93639	9.89192	9.8079	9.52588	9.40254	9.60278	9.17725	9.01053	8.94326	9.39308	9.70278	9.31538
	368	9.58708	10.0359	10.1195	10.1073	9.83943	9.72619	9.8752	9.87449	9.94399	10.2086	9.44363	9.83918	10.0731	9.76855	9.45457	9.36978	9.54339	9.93608	9.90124	9.8083	9.54113	9.392	9.60644	9.18442	9.02307	8.94404	9.34636	9.71959	9.30442
	369	9.59329	10.0397	10.1242	10.1142	9.8345	9.73489	9.88093	9.87662	9.94164	10.2075	9.44172	9.84431	10.0836	9.77939	9.45456	9.38573	9.54261	9.94825	9.90565	9.8172	9.53191	9.38374	9.61824	9.18522	9.04733	8.94613	9.34909	9.73196	9.31271
	370	9.59753	10.0486	10.1256	10.1148	9.83713	9.7421	9.87433	9.88459	9.94522	10.2069	9.44356	9.85226	10.0666	9.78849	9.46023	9.39003	9.53602	9.95522	9.92093	9.81951	9.51992	9.38538	9.63135	9.19778	9.05602	8.95801	9.34968	9.74992	9.30261
	371	9.60346	10.0402	10.1259	10.1177	9.83498	9.75411	9.87749	9.89487	9.94926	10.2123	9.43526	9.85016	10.0471	9.78843	9.4491	9.39249	9.5268	9.95956	9.93214	9.81985	9.4956	9.3891	9.6305	9.20099	9.03725	8.96481	9.3428	9.7664	9.28968
	372	9.60371	10.0429	10.132	10.1235	9.83687	9.76029	9.88044	9.89575	9.9545	10.2133	9.44201	9.84823	10.0517	9.79111	9.46118	9.39495	9.52553	9.96027	9.93028	9.81558	9.49517	9.39219	9.62447	9.21617	9.00676	8.97759	9.33057	9.77457	9.27025
	373	9.60282	10.0375	10.1362	10.126	9.83884	9.76324	9.88647	9.8936	9.95961	10.2116	9.44419	9.86086	10.0584	9.7903	9.46234	9.40192	9.53096	9.96314	9.9306	9.8185	9.50246	9.39832	9.62354	9.21762	9.00393	8.9945	9.32775	9.78035	9.27711
	374	9.60825	10.0426	10.1414	10.1306	9.83884	9.76146	9.88549	9.88773	9.96536	10.2061	9.43844	9.86694	10.069	9.80004	9.46898	9.41006	9.53609	9.96634	9.93386	9.82582	9.49737	9.40753	9.62864	9.21998	9.00738	9.00958	9.32835	9.792	9.27349
	375	9.60764	10.0446	10.1374	10.137	9.83667	9.76938	9.88154	9.89475	9.97008	10.2042	9.4422	9.87211	10.0751	9.80462	9.46956	9.41332	9.54217	9.9675	9.93656	9.83185	9.49362	9.40876	9.6308	9.21364	9.01213	9.02528	9.33519	9.80217	9.2702
	376	9.60401	10.0531	10.1424	10.1418	9.83743	9.78131	9.88547	9.89296	9.97277	10.2092	9.44362	9.88743	10.0803	9.79525	9.45912	9.4206	9.55584	9.9433	9.93488	9.83547	9.50341	9.40014	9.62821	9.20474	9.0252	9.03669	9.34651	9.80334	9.26435
	377	9.61047	10.0555	10.1491	10.148	9.83661	9.78641	9.8893	9.89906	9.97664	10.2064	9.4478	9.89705	10.0862	9.80145	9.465	9.4355	9.56812	9.89858	9.94058	9.81719	9.50649	9.39323	9.63416	9.21068	9.03336	9.05248	9.3485	9.81846	9.26585
	378	9.60949	10.0578	10.1508	10.1517	9.82925	9.79074	9.88544	9.90124	9.98181	10.201	9.4542	9.90809	10.0763	9.81174	9.46493	9.43687	9.57497	9.90277	9.9437	9.81802	9.50952	9.39512	9.6359	9.21046	9.03431	9.06499	9.35954	9.82727	9.27575
	379	9.61454	10.0609	10.1612	10.1547	9.8279	9.79871	9.88743	9.89518	9.98427	10.201	9.46438	9.91078	10.0655	9.8263	9.47362	9.44001	9.58654	9.91059	9.9524	9.81414	9.51665	9.40623	9.64227	9.22409	9.04142	9.09	9.36643	9.8309	9.28685
	380	9.61958	10.0677	10.1678	10.1655	9.83584	9.80627	9.89087	9.89763	9.99974	10.2048	9.47425	9.91134	10.0664	9.84131	9.46983	9.43745	9.59398	9.91159	9.96904	9.82061	9.53262	9.40309	9.63224	9.2261	9.05715	9.11004	9.36827	9.84757	9.30229
	381	9.62107	10.073	10.1743	10.1793	9.84281	9.80728	9.89956	9.90268	10.0153	10.209	9.4876	9.90507	10.0539	9.84598	9.47317	9.43295	9.60033	9.91888	9.97679	9.82845	9.51622	9.37067	9.60702	9.2254	9.06722	9.12145	9.37239	9.86017	9.31226
	382	9.62522	10.0758	10.179	10.1842	9.85177	9.81199	9.89572	9.9111	10.0111	10.2092	9.49194	9.90978	10.0559	9.85962	9.47666	9.42322	9.59516	9.91874	9.98193	9.83619	9.51412	9.36912	9.57409	9.22928	9.07187	9.12226	9.34911	9.87092	9.32025
	383	9.62372	10.0765	10.1759	10.1958	9.84483	9.80899	9.90023	9.90775	10.0158	10.2099	9.47994	9.91788	10.0582	9.86887	9.47918	9.40866	9.60004	9.92482	9.9917	9.84218	9.51697	9.37741	9.55035	9.2357	9.07688	9.13439	9.31853	9.88496	9.33455
	384	9.63053	10.086	10.1827	10.2019	9.84043	9.81555	9.89881	9.9096	10.0268	10.2094	9.49244	9.92108	10.0554	9.87376	9.48317	9.41013	9.60621	9.93929	9.99552	9.84934	9.5137	9.38082	9.53373	9.24965	9.07633	9.13653	9.30588	9.89168	9.35527
	385	9.63944	10.0842	10.1826	10.2153	9.84102	9.81771	9.90334	9.91663	10.0334	10.2222	9.4957	9.91036	10.0584	9.88354	9.47785	9.40706	9.61794	9.94194	9.99417	9.85163	9.50917	9.39769	9.53702	9.24745	9.04766	9.14282	9.28851	9.88212	9.34631
	386	9.65138	10.0786	10.182	10.2182	9.84396	9.81827	9.89819	9.91262	10.0208	10.2321	9.49162	9.9095	10.0651	9.89624	9.48186	9.40084	9.62533	9.94821	9.99505	9.84798	9.5158	9.40867	9.54197	9.2568	9.02908	9.1319	9.29901	9.86993	9.34116
	387	9.65353	10.0876	10.1811	10.2203	9.84025	9.81388	9.89947	9.90966	10.0234	10.2293	9.48984	9.90649	10.0553	9.90756	9.48489	9.40353	9.62358	9.95617	10.0037	9.85298	9.50464	9.42296	9.54759	9.26523	9.0064	9.1237	9.31241	9.86415	9.34524
	388	9.64788	10.086	10.1857	10.2215	9.84012	9.8108	9.8977	9.90189	10.033	10.2306	9.50514	9.90523	10.0549	9.91889	9.48772	9.41208	9.63237	9.95372	10.007	9.85909	9.46362	9.43701	9.55323	9.26953	9.02039	9.13391	9.31469	9.85522	9.3355
	389	9.65314	10.0858	10.1919	10.2268	9.84124	9.8142	9.90462	9.90264	10.0383	10.2317	9.51141	9.91071	10.0621	9.92712	9.49177	9.40838	9.6433	9.95202	10.0099	9.86828	9.40572	9.43409	9.54768	9.27474	9.01863	9.14704	9.33087	9.84289	9.29463
	390	9.66042	10.0829	10.1862	10.236	9.84179	9.81967	9.90701	9.89699	10.0446	10.2322	9.51371	9.9131	10.0592	9.91947	9.49868	9.41607	9.64739	9.95329	10.0168	9.85744	9.37271	9.40376	9.54283	9.28805	9.02684	9.1524	9.3429	9.84348	9.23803
	391	9.65967	10.084	10.1787	10.2324	9.84092	9.8274	9.91055	9.90074	10.0485	10.2349	9.50849	9.91751	10.0435	9.91621	9.50366	9.42453	9.66452	9.94425	10.0213	9.86027	9.37226	9.38629	9.54051	9.29525	9.03384	9.1756	9.34406	9.84781	9.22387
	392	9.65766	10.0859	10.1763	10.2376	9.84536	9.8321	9.91277	9.89526	10.0577	10.2331	9.50582	9.90621	10.0462	9.9154	9.51255	9.43061	9.67017	9.92746	10.0262	9.86703	9.35683	9.3937	9.54814	9.3054	9.01394	9.18292	9.34409	9.85576	9.22001
	393	9.65575	10.0833	10.1776	10.2495	9.84736	9.83081	9.91627	9.89114	10.0615	10.2416	9.49863	9.8964	10.0542	9.90363	9.52145	9.43574	9.68187	9.91618	10.0224	9.87108	9.37368	9.40025	9.54394	9.31669	8.99338	9.20071	9.34311	9.83755	9.22907
	394	9.65804	10.0784	10.1779	10.2583	9.84946	9.8311	9.91513	9.88807	10.0681	10.2479	9.49014	9.90026	10.0571	9.89967	9.52437	9.43188	9.68227	9.91428	10.0201	9.86834	9.391	9.41147	9.52134	9.32174	8.98505	9.20517	9.34687	9.80932	9.24751
	395	9.64747	10.0834	10.1754	10.2568	9.8545	9.83205	9.91012	9.88398	10.0673	10.2523	9.48636	9.90357	10.0675	9.89733	9.52184	9.43027	9.68017	9.91348	10.0159	9.8671	9.41049	9.42856	9.50878	9.32374	9.00188	9.21678	9.36657	9.76706	9.24665
	396	9.64859	10.0926	10.1802	10.2513	9.8525	9.83919	9.9095	9.88515	10.0748	10.2596	9.4868	9.90501	10.074	9.89396	9.52246	9.43201	9.66361	9.90613	10.0126	9.86111	9.42588	9.43693	9.50236	9.327	9.01435	9.21761	9.36604	9.73715	9.24449
	397	9.65028	10.093	10.1806	10.2525	9.84946	9.83952	9.9116	9.87585	10.0788	10.2567	9.48957	9.90208	10.0865	9.88408	9.52258	9.44106	9.66886	9.89261	9.99599	9.86384	9.42677	9.45821	9.5023	9.32988	9.03567	9.23157	9.36986	9.71806	9.25401
	398	9.64279	10.0957	10.1828	10.2568	9.85226	9.8369	9.90962	9.876	10.0823	10.2564	9.49439	9.88698	10.0942	9.86093	9.52349	9.43773	9.6744	9.89378	9.99795	9.84724	9.42746	9.46084	9.49834	9.3366	9.03303	9.23539	9.37261	9.71105	9.255
	399	9.64423	10.0939	10.1891	10.2542	9.85823	9.84243	9.90553	9.87561	10.0815	10.2549	9.47763	9.83398	10.0983	9.86444	9.53069	9.4385	9.68041	9.8955	10.008	9.79839	9.43045	9.47592	9.51159	9.35383	9.00864	9.24838	9.3772	9.71215	9.26366
	400	9.64312	10.0948	10.1973	10.2538	9.86677	9.83705	9.90148	9.87028	10.0845	10.2612	9.4772	9.82699	10.0909	9.87517	9.5423	9.44736	9.68613	9.89581	10.0153	9.76889	9.4166	9.49016	9.53031	9.36873	8.99266	9.25576	9.38634	9.7035	9.23297
	401	9.64258	10.0947	10.2057	10.2613	9.87877	9.84016	9.90062	9.86783	10.0967	10.2607	9.4737	9.83441	10.0917	9.88154	9.55018	9.43271	9.69635	9.89718	10.0197	9.77282	9.42606	9.50641	9.5432	9.37978	8.95873	9.2617	9.40499	9.68133	9.24251
	402	9.64433	10.0934	10.2121	10.2637	9.88176	9.83725	9.89828	9.8689	10.0989	10.2637	9.48623	9.84428	10.0878	9.88307	9.54479	9.40169	9.69872	9.90433	10.0177	9.76476	9.43275	9.50685	9.55198	9.37885	8.93922	9.26967	9.41247	9.66376	9.23758
	403	9.64707	10.0982	10.2165	10.2723	9.87954	9.82992	9.89723	9.86272	10.1132	10.2705	9.49701	9.85279	10.093	9.89974	9.54686	9.37351	9.70754	9.91027	10.0125	9.76936	9.44605	9.5156	9.5744	9.39047	8.94	9.28588	9.41777	9.65062	9.25411
	404	9.64787	10.1011	10.2255	10.2757	9.87403	9.82751	9.89798	9.86244	10.1203	10.2724	9.49417	9.86197	10.102	9.91204	9.55493	9.38079	9.71081	9.90698	9.98377	9.77453	9.47076	9.53322	9.6	9.39308	8.95081	9.29242	9.4068	9.6461	9.2609
	405	9.64786	10.1013	10.2305	10.2874	9.87919	9.8281	9.90494	9.8631	10.1273	10.2767	9.5152	9.86483	10.1138	9.90977	9.55775	9.37891	9.71532	9.91234	9.97289	9.78205	9.47434	9.54681	9.6041	9.394	8.94244	9.29551	9.40271	9.64148	9.25256
	406	9.64783	10.1024	10.2368	10.2924	9.87398	9.83159	9.90883	9.86195	10.1346	10.2856	9.5222	9.86407	10.1255	9.90944	9.56626	9.37843	9.72256	9.91182	9.96851	9.78497	9.48035	9.55469	9.61178	9.39886	8.93043	9.30364	9.3934	9.64762	9.25795
	407	9.65251	10.0995	10.242	10.3029	9.87251	9.83355	9.9126	9.86732	10.1355	10.2888	9.4978	9.86369	10.1266	9.91762	9.56873	9.38147	9.72414	9.91443	9.97584	9.78767	9.48512	9.56135	9.62252	9.40485	8.92361	9.30624	9.39574	9.66062	9.25657
	408	9.65234	10.1057	10.2501	10.3072	9.88057	9.83307	9.91317	9.86709	10.1331	10.2918	9.49526	9.85337	10.134	9.93189	9.5659	9.39551	9.73204	9.91766	9.9707	9.79848	9.48653	9.56565	9.62971	9.4061	8.93442	9.31273	9.40048	9.65671	9.26456
	409	9.64934	10.1088	10.2482	10.3087	9.87663	9.83231	9.9157	9.86888	10.1367	10.2971	9.4893	9.85517	10.1408	9.94393	9.56391	9.39548	9.73801	9.92376	9.97711	9.79414	9.47787	9.5696	9.63239	9.40975	8.94253	9.32845	9.42571	9.66634	9.24942
	410	9.65396	10.1126	10.2512	10.3166	9.87537	9.83947	9.91521	9.87268	10.1391	10.2972	9.48146	9.85476	10.1484	9.97058	9.56625	9.40019	9.73829	9.92286	9.98137	9.78941	9.47072	9.56944	9.64144	9.41848	8.95991	9.3325	9.42663	9.67494	9.25144
	411	9.65124	10.1067	10.2526	10.316	9.87968	9.84382	9.91993	9.87536	10.1467	10.2986	9.48626	9.85543	10.1536	9.99013	9.57338	9.40152	9.7402	9.92057	9.96092	9.79038	9.46271	9.56177	9.64605	9.42264	8.96641	9.33807	9.42408	9.67373	9.23927
	412	9.6537	10.1086	10.2531	10.3254	9.88236	9.85868	9.91901	9.87635	10.1564	10.3116	9.48488	9.86112	10.157	10.0081	9.56969	9.41831	9.73578	9.92836	9.95422	9.80124	9.47073	9.57322	9.65768	9.42675	8.99256	9.33744	9.43473	9.6792	9.24128
	413	9.65633	10.1105	10.2518	10.3244	9.88436	9.87104	9.92676	9.87764	10.162	10.3076	9.49084	9.87155	10.1587	10.0189	9.57768	9.43113	9.72693	9.93813	9.95275	9.80969	9.48799	9.58418	9.66733	9.43496	9.00915	9.33072	9.44689	9.67399	9.24347
	414	9.65762	10.1134	10.2525	10.328	9.88329	9.88648	9.92964	9.88297	10.1642	10.3103	9.49377	9.87159	10.1591	10.0293	9.57735	9.43397	9.72319	9.93649	9.96556	9.80383	9.4918	9.58735	9.679	9.43071	9.0207	9.33995	9.46064	9.6719	9.24279
	415	9.65809	10.1219	10.2579	10.335	9.88317	9.89674	9.93013	9.88363	10.1647	10.3133	9.4932	9.86561	10.1678	10.034	9.5845	9.44886	9.73103	9.90966	9.96515	9.7909	9.48706	9.59644	9.68352	9.43883	9.03754	9.34915	9.4612	9.62291	9.24679
	416	9.65972	10.1211	10.2569	10.3445	9.88746	9.89833	9.93447	9.88771	10.1687	10.3188	9.49904	9.87515	10.1781	10.0488	9.59314	9.45588	9.73133	9.90586	9.97061	9.7783	9.49229	9.60413	9.68485	9.4483	9.05347	9.35606	9.46078	9.58286	9.24514
	417	9.66155	10.1182	10.262	10.353	9.89363	9.89992	9.93779	9.89151	10.1736	10.3216	9.50313	9.87729	10.1772	10.0565	9.59026	9.45142	9.73468	9.89466	9.9806	9.77428	9.49737	9.6132	9.69063	9.43879	9.06514	9.33997	9.45253	9.5608	9.2435
	418	9.66439	10.1164	10.2653	10.3612	9.89475	9.91265	9.94047	9.88529	10.1756	10.3241	9.50176	9.87795	10.164	10.0682	9.5935	9.46016	9.73209	9.89326	9.9974	9.78392	9.49836	9.61944	9.70359	9.41899	9.0886	9.31746	9.43828	9.57137	9.25469
	419	9.66787	10.1108	10.2619	10.3679	9.89716	9.90937	9.93888	9.88349	10.1888	10.3342	9.5114	9.86527	10.1509	10.0684	9.61596	9.4621	9.73878	9.88829	10.005	9.78279	9.51345	9.61818	9.69992	9.41548	9.09891	9.30973	9.41747	9.5813	9.25173
	420	9.67494	10.107	10.2546	10.3837	9.90014	9.91738	9.94975	9.8839	10.1992	10.3443	9.5241	9.82769	10.13	10.0723	9.61764	9.46471	9.75118	9.89687	10.0071	9.7755	9.51305	9.59344	9.69913	9.4121	9.10819	9.32302	9.41367	9.57406	9.25723
	421	9.67907	10.1098	10.2491	10.3802	9.90649	9.91714	9.95227	9.88613	10.2102	10.3513	9.53225	9.83274	10.1376	10.0773	9.61975	9.47676	9.75576	9.90603	10.0125	9.78233	9.52568	9.56951	9.70054	9.41869	9.11764	9.32838	9.40883	9.59108	9.26222
	422	9.68103	10.1074	10.248	10.3789	9.90146	9.92068	9.95369	9.89188	10.2135	10.3587	9.54431	9.83353	10.1363	10.0779	9.6209	9.47708	9.76238	9.90409	9.99596	9.79162	9.53651	9.532	9.6861	9.42382	9.1257	9.33156	9.4072	9.60252	9.24367
	423	9.67917	10.1071	10.2482	10.39	9.90049	9.9206	9.95748	9.89157	10.2091	10.3658	9.55156	9.8484	10.1417	10.0862	9.63173	9.48391	9.76383	9.90866	9.998	9.80598	9.53721	9.52782	9.68393	9.4309	9.12996	9.32612	9.41119	9.61685	9.23869
	424	9.67797	10.104	10.2422	10.3932	9.90379	9.92387	9.96329	9.89144	10.2093	10.3698	9.56161	9.86156	10.1408	10.0968	9.63397	9.47815	9.76245	9.9219	10.0053	9.82462	9.54879	9.52878	9.67708	9.43149	9.12919	9.30043	9.44083	9.62379	9.24302
	425	9.67693	10.0986	10.2438	10.3926	9.90663	9.92637	9.96866	9.89992	10.214	10.3759	9.56753	9.86322	10.1496	10.1066	9.62133	9.48023	9.76137	9.91383	9.98284	9.82406	9.55413	9.55268	9.63864	9.41716	9.13535	9.27679	9.46083	9.62874	9.23233
	426	9.67895	10.108	10.2428	10.3942	9.9057	9.92458	9.96573	9.91371	10.2157	10.3788	9.57384	9.86859	10.1524	10.115	9.59002	9.48041	9.7693	9.90746	9.98245	9.82921	9.55954	9.55887	9.59903	9.38536	9.13392	9.27614	9.46252	9.64253	9.23768
	427	9.67663	10.1083	10.2459	10.3978	9.90648	9.92398	9.97102	9.91824	10.2198	10.3712	9.57642	9.87246	10.1525	10.1185	9.58982	9.48628	9.76878	9.91429	9.96754	9.82513	9.55909	9.56426	9.59007	9.37102	9.13896	9.27732	9.46705	9.63756	9.25101
	428	9.6836	10.1079	10.2439	10.4053	9.90452	9.92469	9.97559	9.91946	10.2266	10.365	9.5837	9.87933	10.1619	10.117	9.59058	9.48422	9.75373	9.89968	9.96204	9.8165	9.561	9.58362	9.5755	9.37654	9.14886	9.28108	9.46962	9.61507	9.26011
	429	9.68096	10.1024	10.2442	10.4045	9.9104	9.9218	9.9853	9.92343	10.2302	10.3642	9.58731	9.88376	10.1645	10.1227	9.59598	9.49513	9.76097	9.86019	9.96074	9.82535	9.56205	9.59409	9.5919	9.38117	9.15488	9.29307	9.46438	9.61143	9.28867
	430	9.68594	10.1016	10.2455	10.41	9.9131	9.92549	9.98892	9.92882	10.2295	10.3647	9.58238	9.88719	10.1708	10.1203	9.59814	9.51248	9.7708	9.8504	9.95752	9.83035	9.53967	9.60591	9.59557	9.38146	9.15472	9.30707	9.47246	9.60651	9.29958
	431	9.67935	10.1098	10.2458	10.4155	9.9121	9.9289	10.0078	9.92225	10.2303	10.3676	9.58361	9.88313	10.1694	10.1266	9.60387	9.50642	9.77669	9.85397	9.96188	9.82732	9.53412	9.6313	9.60386	9.385	9.13461	9.30385	9.4865	9.61824	9.29931
	432	9.67115	10.107	10.2367	10.4255	9.91074	9.93539	10.0114	9.91848	10.2223	10.3663	9.58996	9.8755	10.1525	10.1047	9.61673	9.48975	9.78439	9.86546	9.9616	9.81736	9.54647	9.63511	9.60683	9.38542	9.11989	9.30469	9.50447	9.6169	9.29006
	433	9.66343	10.1088	10.2425	10.4274	9.91672	9.94011	10.0058	9.92388	10.22	10.3649	9.58802	9.8781	10.1559	10.074	9.62644	9.48738	9.78234	9.86639	9.96514	9.82479	9.55676	9.64536	9.61314	9.38902	9.12623	9.30321	9.51547	9.62924	9.29657
	434	9.66681	10.1129	10.2477	10.4334	9.91865	9.94197	10.0091	9.9315	10.2236	10.3727	9.59393	9.88959	10.1501	10.041	9.63326	9.47557	9.78392	9.87565	9.96601	9.83305	9.56735	9.64848	9.60559	9.39099	9.11326	9.30719	9.53766	9.64244	9.28616
	435	9.6639	10.1187	10.2555	10.4421	9.91932	9.93749	10.0059	9.9321	10.2285	10.3773	9.59287	9.89645	10.1466	10.02	9.63599	9.483	9.79327	9.88601	9.96995	9.83678	9.57284	9.65204	9.60765	9.39704	9.12851	9.31009	9.55001	9.64798	9.26259
	436	9.6681	10.1243	10.2569	10.4446	9.9217	9.92809	10.0092	9.9371	10.2322	10.3803	9.57949	9.90083	10.1565	9.99981	9.62355	9.49433	9.7942	9.88143	9.97853	9.84945	9.57579	9.66106	9.62461	9.40824	9.13075	9.2903	9.56035	9.6661	9.27911
	437	9.66671	10.1241	10.2576	10.4472	9.92643	9.93456	10.0122	9.94153	10.2292	10.3816	9.56242	9.89652	10.1628	10.0004	9.63036	9.50193	9.80262	9.89016	9.97905	9.85334	9.5691	9.67682	9.63675	9.41327	9.14483	9.28579	9.57456	9.66021	9.28714
	438	9.67154	10.117	10.2551	10.449	9.93585	9.94127	10.0148	9.94105	10.2349	10.3817	9.56457	9.88841	10.1708	10.0029	9.64196	9.50562	9.81095	9.89845	9.97981	9.86449	9.56624	9.69127	9.65306	9.38943	9.15283	9.28103	9.59448	9.66267	9.30146
	439	9.67384	10.1193	10.2565	10.4482	9.93665	9.94513	10.0235	9.9428	10.2408	10.3814	9.56436	9.88682	10.169	10.0134	9.64861	9.51177	9.8199	9.9058	9.98655	9.86777	9.5745	9.69026	9.65955	9.35062	9.17253	9.29512	9.59292	9.67492	9.30137
	440	9.67396	10.1166	10.2653	10.4531	9.93427	9.94649	10.0281	9.94911	10.2425	10.3874	9.56656	9.89122	10.1638	10.02	9.66118	9.50072	9.83032	9.91583	9.99418	9.86087	9.5847	9.68617	9.66503	9.35754	9.17772	9.30686	9.58715	9.69071	9.29201
	441	9.67596	10.1145	10.2638	10.4593	9.94391	9.95112	10.0338	9.95521	10.2532	10.3817	9.57095	9.89835	10.1596	10.028	9.67749	9.46303	9.84345	9.92162	9.9967	9.8629	9.59193	9.68587	9.67618	9.36934	9.18045	9.32568	9.566	9.69774	9.30029
	442	9.67644	10.1219	10.2627	10.465	9.95538	9.95811	10.0399	9.96331	10.2609	10.3785	9.57074	9.90437	10.1708	10.0559	9.68512	9.47407	9.84874	9.93002	10.0055	9.86406	9.61225	9.69741	9.70122	9.37195	9.17529	9.33293	9.51328	9.70395	9.31314
	443	9.67779	10.1298	10.256	10.4717	9.96344	9.96424	10.0494	9.96485	10.259	10.3813	9.56969	9.89887	10.1737	10.0767	9.66712	9.48159	9.84502	9.9508	10.0113	9.83885	9.63011	9.70625	9.72157	9.36612	9.17901	9.33005	9.51297	9.69974	9.30988
	444	9.67787	10.1291	10.2513	10.4864	9.9708	9.97582	10.0548	9.96534	10.2606	10.3752	9.56811	9.8885	10.1769	10.0928	9.66802	9.48488	9.8445	9.95828	10.0213	9.83621	9.63639	9.71452	9.7541	9.36671	9.1779	9.32893	9.48329	9.70341	9.3219
	445	9.67215	10.14	10.2561	10.4961	9.97484	9.98406	10.0512	9.97781	10.2691	10.3672	9.56634	9.89467	10.1773	10.1082	9.66385	9.48547	9.84722	9.97093	10.0255	9.83056	9.64439	9.72236	9.76855	9.35776	9.17404	9.33289	9.45715	9.6984	9.33093
	446	9.67055	10.1484	10.2564	10.5052	9.97522	9.98668	10.0553	9.97766	10.2682	10.3658	9.54669	9.89591	10.1577	10.1242	9.67299	9.49826	9.83328	9.9885	10.0331	9.83684	9.64889	9.72081	9.78559	9.3593	9.18921	9.33964	9.44067	9.71024	9.34742
	447	9.66833	10.1555	10.2541	10.5159	9.97148	9.98674	10.0566	9.97672	10.2703	10.3656	9.51401	9.88745	10.1663	10.1291	9.67666	9.50627	9.83418	9.99462	10.045	9.83699	9.65771	9.73415	9.8017	9.353	9.20183	9.34487	9.41832	9.7342	9.35226
	448	9.66844	10.1589	10.2588	10.525	9.96617	9.99332	10.0589	9.98469	10.2762	10.3722	9.51748	9.87048	10.1638	10.1433	9.66354	9.51263	9.83741	10.0068	10.0477	9.8438	9.6482	9.74427	9.81737	9.35042	9.2098	9.3549	9.41874	9.73828	9.3735
	449	9.66877	10.1545	10.2697	10.5306	9.96831	10.0003	10.0609	9.99067	10.2755	10.3759	9.52544	9.87682	10.1644	10.1442	9.59715	9.50639	9.84136	10.0117	10.0492	9.84852	9.65464	9.75686	9.81514	9.34398	9.2078	9.3626	9.40613	9.73591	9.38817
	450	9.66958	10.1451	10.269	10.5387	9.96912	10.0044	10.0619	9.98985	10.2781	10.3813	9.53327	9.87324	10.1743	10.1377	9.5929	9.4985	9.84053	10.0176	10.0562	9.85668	9.66556	9.75998	9.81116	9.3535	9.20282	9.37199	9.39059	9.72683	9.40107
	451	9.67735	10.1498	10.2801	10.5387	9.9713	9.99902	10.0668	9.9887	10.2737	10.3809	9.53676	9.87588	10.1705	10.1456	9.59276	9.50253	9.84423	10.0197	10.0578	9.86612	9.67468	9.76781	9.81835	9.35783	9.21316	9.37991	9.36791	9.69246	9.41555
	452	9.68342	10.1479	10.2802	10.543	9.97171	9.99028	10.0728	9.99439	10.2704	10.3864	9.53037	9.87198	10.1775	10.1507	9.59012	9.50456	9.84596	10.0201	10.0616	9.86431	9.65713	9.77945	9.81448	9.36697	9.21361	9.38589	9.35922	9.6626	9.42343
	453	9.68328	10.155	10.2833	10.5492	9.96971	9.99361	10.0772	9.99498	10.2722	10.3936	9.53347	9.87656	10.1743	10.1637	9.59132	9.50951	9.85721	10.0239	10.0619	9.86933	9.62199	9.78432	9.82826	9.36988	9.22462	9.41154	9.37378	9.65838	9.43526
	454	9.68467	10.1557	10.2851	10.5486	9.97025	9.99397	10.0807	9.99929	10.2813	10.3934	9.53192	9.87968	10.1791	10.1728	9.58333	9.51458	9.86614	10.0181	10.0519	9.87838	9.60793	9.78809	9.8407	9.37304	9.23114	9.42231	9.36839	9.65393	9.44721
	455	9.68227	10.1518	10.2809	10.552	9.96901	9.9973	10.0922	10.0134	10.2812	10.3975	9.53471	9.88541	10.1846	10.1788	9.5817	9.51637	9.872	10.0296	10.0555	9.8822	9.60886	9.79654	9.84852	9.36232	9.23806	9.43678	9.3769	9.66907	9.46351
	456	9.67826	10.1509	10.2736	10.5579	9.96461	9.99857	10.1014	10.0244	10.2871	10.3966	9.54587	9.89353	10.1711	10.1886	9.59579	9.52047	9.87056	10.0225	10.0588	9.88607	9.61542	9.80904	9.84501	9.36775	9.23889	9.42931	9.38165	9.67835	9.47385
	457	9.67754	10.1505	10.2799	10.5589	9.96506	9.99439	10.1019	10.0284	10.2865	10.4	9.55473	9.90098	10.1677	10.2009	9.59102	9.52692	9.8729	10.0232	10.0698	9.89235	9.61944	9.80532	9.82055	9.34914	9.24567	9.4358	9.37648	9.69765	9.47902
	458	9.67846	10.15	10.2735	10.556	9.97362	9.99404	10.102	10.0303	10.2862	10.3963	9.56271	9.90669	10.1719	10.1963	9.59383	9.52922	9.87907	10.026	10.0726	9.8958	9.623	9.80706	9.75621	9.35987	9.24277	9.43787	9.39063	9.70283	9.49139
	459	9.6905	10.148	10.2688	10.5573	9.97348	9.99731	10.1042	10.0362	10.2833	10.3991	9.5649	9.91653	10.1679	10.1896	9.61151	9.52757	9.87916	10.0371	10.0777	9.89502	9.63385	9.81231	9.73301	9.38344	9.22482	9.39657	9.40903	9.71124	9.49876
	460	9.70307	10.1473	10.2692	10.5511	9.97995	9.99658	10.1092	10.0464	10.2876	10.4067	9.56597	9.92795	10.1661	10.1636	9.61305	9.53038	9.87755	10.0352	10.082	9.90327	9.63484	9.82134	9.73048	9.38078	9.20982	9.3706	9.42095	9.72387	9.50755
	461	9.70217	10.1612	10.2661	10.5573	9.98744	9.99163	10.1109	10.0587	10.2942	10.4059	9.56822	9.93253	10.1696	10.1415	9.61341	9.53029	9.87874	10.024	10.0618	9.91036	9.62899	9.82719	9.73147	9.36399	9.19936	9.35851	9.42922	9.73203	9.51127
	462	9.70405	10.164	10.2621	10.5595	9.98926	9.9912	10.1126	10.067	10.2953	10.4101	9.57225	9.90069	10.1775	10.1414	9.61708	9.5379	9.87539	10.0373	10.0682	9.9288	9.62372	9.83518	9.71691	9.35305	9.20566	9.35724	9.43866	9.73597	9.53388
	463	9.70504	10.1697	10.265	10.5582	9.98705	9.99437	10.1187	10.0709	10.2969	10.4131	9.58147	9.90426	10.1907	10.1506	9.61825	9.53316	9.8559	10.0524	10.0555	9.93963	9.62602	9.84215	9.70386	9.3214	9.20748	9.34713	9.44042	9.73303	9.54797
	464	9.70719	10.1668	10.2688	10.5604	9.9957	9.99862	10.13	10.0821	10.3021	10.4193	9.59005	9.91028	10.1952	10.1475	9.62345	9.53472	9.80665	10.0658	10.0581	9.94125	9.63729	9.84632	9.69507	9.30087	9.21001	9.34783	9.43746	9.73181	9.54697
	465	9.71466	10.172	10.2759	10.5675	9.99566	10.0023	10.13	10.095	10.3045	10.4223	9.59019	9.91698	10.2145	10.1514	9.59713	9.53952	9.80803	10.071	10.0518	9.95129	9.64248	9.85196	9.68779	9.26761	9.21506	9.34473	9.44518	9.72282	9.5608
	466	9.72259	10.1726	10.2752	10.5656	9.99886	10.0048	10.1357	10.1061	10.3085	10.4297	9.59737	9.92764	10.2211	10.1473	9.58144	9.54195	9.80751	10.0657	10.0555	9.95803	9.65929	9.8504	9.68111	9.26916	9.22468	9.34112	9.44527	9.71679	9.56187
	467	9.72121	10.1792	10.2872	10.5626	9.98578	10.0026	10.1322	10.1146	10.3148	10.4358	9.60312	9.93837	10.2245	10.1431	9.58263	9.54814	9.81504	10.0586	10.0637	9.96929	9.65092	9.84403	9.692	9.26161	9.24959	9.34154	9.4562	9.71882	9.56252
	468	9.72607	10.1865	10.2889	10.5674	9.98451	10.0064	10.1319	10.1264	10.3151	10.4431	9.6118	9.94035	10.2243	10.0991	9.58595	9.55978	9.8239	10.0573	10.0662	9.97556	9.62381	9.83473	9.70421	9.25966	9.27257	9.34683	9.47423	9.72844	9.53921
	469	9.72847	10.195	10.2877	10.5768	9.98483	10.015	10.1362	10.1349	10.3188	10.4468	9.61537	9.9408	10.2314	10.1062	9.58818	9.55388	9.83528	10.0557	10.0722	9.96978	9.60535	9.81912	9.71605	9.25318	9.2834	9.3561	9.50666	9.73969	9.52422
	470	9.73481	10.1988	10.2857	10.5771	9.98738	10.0287	10.1356	10.1491	10.3193	10.4488	9.62321	9.94973	10.2417	10.1137	9.59591	9.52618	9.82652	10.0524	10.0734	9.97362	9.61278	9.82056	9.7338	9.26012	9.28453	9.3548	9.51806	9.7452	9.5257
	471	9.73623	10.2043	10.2948	10.5854	9.99087	10.0325	10.1341	10.1641	10.3266	10.4496	9.62271	9.9697	10.2418	10.1194	9.58876	9.52642	9.81964	10.0567	10.0752	9.97085	9.6204	9.81433	9.73851	9.25937	9.28273	9.36364	9.52412	9.74853	9.52361
	472	9.74134	10.2009	10.3024	10.5953	9.99206	10.0314	10.1283	10.1708	10.332	10.4508	9.62854	9.97811	10.2441	10.1354	9.59708	9.5144	9.80779	10.0589	10.0884	9.97431	9.61325	9.8068	9.76799	9.27419	9.28403	9.35928	9.52434	9.75971	9.53329
	473	9.73957	10.2073	10.3	10.6005	9.99422	10.0314	10.1264	10.1745	10.3368	10.4534	9.6374	9.99879	10.2489	10.1417	9.6039	9.46122	9.80744	10.0459	10.0852	9.973	9.61168	9.80815	9.76933	9.27748	9.28037	9.36053	9.52939	9.76563	9.53982
	474	9.74357	10.2136	10.2984	10.6113	10.0022	10.0342	10.1147	10.1818	10.3341	10.4541	9.64335	10.01	10.2568	10.1521	9.59297	9.46349	9.81477	10.0522	10.0786	9.97914	9.61044	9.81237	9.78331	9.24416	9.27588	9.36119	9.55094	9.77942	9.54713
	475	9.74976	10.226	10.3016	10.6147	10.0053	10.0318	10.1133	10.1927	10.3334	10.4602	9.64675	10.0246	10.2627	10.1575	9.60244	9.46779	9.8103	10.0574	10.0721	9.98418	9.62213	9.80131	9.8035	9.25039	9.28434	9.34103	9.56648	9.77785	9.55843
	476	9.75277	10.2334	10.3064	10.6205	10.0061	10.0376	10.1172	10.2087	10.3319	10.4635	9.65113	10.0326	10.2694	10.1695	9.61433	9.47596	9.81476	10.0641	10.0631	9.99336	9.63866	9.80538	9.82709	9.25846	9.28703	9.34082	9.57824	9.79404	9.57676
	477	9.75311	10.2455	10.312	10.6293	10.0198	10.0421	10.1119	10.2095	10.3355	10.4642	9.65741	10.0287	10.2735	10.1791	9.61691	9.47426	9.81466	10.0787	10.0758	9.99583	9.638	9.80294	9.84052	9.25717	9.30076	9.34471	9.59159	9.80714	9.57634
	478	9.75602	10.2488	10.3178	10.6356	10.0267	10.048	10.1133	10.2133	10.3451	10.468	9.66067	10.0139	10.2804	10.1809	9.61635	9.4738	9.81388	10.09	10.0779	9.99198	9.63527	9.79465	9.84818	9.23145	9.31112	9.33949	9.60485	9.81086	9.56967
	479	9.76012	10.2471	10.3225	10.6358	10.0329	10.0504	10.1125	10.2134	10.3407	10.4667	9.6638	10.0086	10.2783	10.1813	9.61073	9.47926	9.81826	10.1031	10.0875	9.98791	9.62102	9.76363	9.85217	9.22862	9.31721	9.34658	9.62612	9.82645	9.57761
	480	9.76112	10.2472	10.3223	10.6355	10.0361	10.0524	10.1122	10.2155	10.3322	10.4589	9.6584	10.0067	10.2742	10.179	9.62774	9.48018	9.81854	10.1168	10.0961	9.99334	9.59601	9.74196	9.85619	9.2292	9.31304	9.35379	9.64398	9.8334	9.59196

## Sheet: Fig3A N height
Figure 3 - Nuclei height
	time (iterations)	no prolif / no INM										low INM										INM
	1	4.51863	4.56743	4.54122	4.53586	4.5149	4.53889	4.52457	4.53993	4.49989	4.56775	4.51863	4.56743	4.68905	4.53586	4.5149	4.53889	4.52457	4.61136	4.57962	4.56775	4.77937	4.87083	4.59009	4.57667	4.6968	4.67919	4.8327	4.64479	4.63206
	2	4.51119	4.57494	4.51957	4.54878	4.5312	4.52447	4.51388	4.55115	4.48012	4.56167	4.51546	4.58019	4.68743	4.54878	4.5312	4.52447	4.51388	4.63173	4.5572	4.56167	4.7987	4.8826	4.60826	4.60791	4.68698	4.6869	4.85051	4.62601	4.62867
	3	4.50045	4.56067	4.53436	4.51564	4.52007	4.53211	4.53581	4.58581	4.47384	4.56689	4.51399	4.57602	4.67849	4.51564	4.52007	4.53211	4.53581	4.67706	4.55595	4.56689	4.7945	4.88004	4.58166	4.6278	4.70785	4.72938	4.89408	4.62889	4.64006
	4	4.51974	4.54432	4.52826	4.50287	4.53999	4.49757	4.5268	4.57615	4.48302	4.57348	4.56015	4.56126	4.67969	4.50287	4.53999	4.49757	4.5268	4.6943	4.55905	4.57348	4.78655	4.88778	4.57008	4.66119	4.71547	4.73879	4.89507	4.64081	4.64805
	5	4.5288	4.54445	4.51646	4.50869	4.53632	4.49118	4.53022	4.60922	4.47388	4.56848	4.6239	4.56697	4.68085	4.50869	4.53632	4.49118	4.54282	4.73729	4.55222	4.56848	4.79517	4.88297	4.5869	4.68465	4.82346	4.7519	4.92641	4.65243	4.64564
	6	4.53998	4.56153	4.53699	4.50134	4.55379	4.50631	4.55055	4.59984	4.46354	4.61735	4.70992	4.57545	4.74429	4.50134	4.56002	4.50631	4.59247	4.72752	4.54235	4.61735	4.81166	4.91765	4.5977	4.72447	4.94339	4.77585	4.91376	4.65845	4.69339
	7	4.5599	4.54401	4.5485	4.55271	4.55108	4.52198	4.57666	4.62349	4.4766	4.61717	4.7221	4.56755	4.75094	4.55271	4.5775	4.52198	4.62298	4.75402	4.54997	4.61717	4.82308	4.92057	4.66307	4.75235	5.01119	4.80472	4.93739	4.67731	4.69292
	8	4.5347	4.54759	4.55124	4.54631	4.55215	4.51024	4.60749	4.6026	4.4594	4.58506	4.71187	4.56468	4.74211	4.54631	4.58109	4.5185	4.65866	4.72807	4.54315	4.59273	4.84724	4.91975	4.66745	4.77977	5.04969	4.83386	4.94067	4.67772	4.67258
	9	4.49786	4.57334	4.55188	4.568	4.56979	4.52872	4.61596	4.5859	4.48289	4.60142	4.67253	4.59548	4.75553	4.568	4.60327	4.56918	4.67663	4.72826	4.56793	4.62225	4.90892	4.94765	4.69337	4.85392	5.07852	4.84471	4.99679	4.71072	4.72931
	10	4.49075	4.5766	4.56989	4.57415	4.56926	4.54672	4.63379	4.60315	4.45805	4.61306	4.67332	4.60396	4.80598	4.57415	4.5979	4.61263	4.69359	4.76576	4.53359	4.64608	4.94511	4.99683	4.70051	4.94034	5.10771	4.86896	5.08476	4.68497	4.80564
	11	4.51078	4.56089	4.54281	4.57717	4.5661	4.51212	4.62033	4.58966	4.42901	4.63076	4.69786	4.59152	4.78564	4.58057	4.59845	4.58017	4.67786	4.76278	4.51006	4.66342	4.98205	4.98234	4.70093	4.99816	5.07451	4.88228	5.10889	4.65677	4.87857
	12	4.51796	4.57585	4.53743	4.56938	4.54926	4.52008	4.60648	4.57996	4.42133	4.61213	4.73244	4.62259	4.77755	4.57618	4.57133	4.59818	4.6691	4.75289	4.52222	4.65375	5.01362	4.97648	4.69219	4.99589	5.08945	4.92562	5.11511	4.66149	4.88711
	13	4.52895	4.55863	4.52919	4.57565	4.55057	4.49785	4.62328	4.57872	4.40101	4.62263	4.74864	4.62876	4.77561	4.58389	4.57384	4.56596	4.69496	4.74115	4.5045	4.66188	5.00965	4.97387	4.69649	5.00379	5.05866	4.95324	5.10602	4.65571	4.91351
	14	4.47485	4.54416	4.54766	4.5613	4.55462	4.45916	4.63997	4.5417	4.44322	4.66517	4.70155	4.60845	4.79074	4.56966	4.60563	4.54305	4.70896	4.71131	4.54399	4.69938	5.00382	4.99672	4.68134	5.0132	5.02381	4.96284	5.08607	4.72392	4.96298
	15	4.45372	4.55281	4.55399	4.59774	4.5631	4.43666	4.63079	4.56536	4.44917	4.66463	4.68579	4.61139	4.80227	4.60687	4.61412	4.56106	4.70884	4.72549	4.55558	4.69148	5.0468	5.04576	4.71503	5.03702	4.99943	4.96872	5.09788	4.78512	4.96565
	16	4.4671	4.57763	4.59066	4.6327	4.54898	4.44494	4.60413	4.58007	4.45683	4.68848	4.69863	4.63987	4.8522	4.64709	4.61158	4.647	4.69178	4.69386	4.57087	4.72009	5.12894	5.15382	4.74719	5.0482	4.99561	4.95666	5.07142	4.80607	4.99726
	17	4.49667	4.60394	4.60883	4.63311	4.51527	4.43561	4.63713	4.61096	4.41425	4.68254	4.73547	4.66753	4.86091	4.65331	4.62366	4.6911	4.71325	4.67934	4.537	4.71409	5.20244	5.22121	4.74145	5.05271	4.97985	4.97947	5.05179	4.784	5.00124
	18	4.48934	4.56717	4.61049	4.61847	4.51055	4.45507	4.62336	4.63262	4.4102	4.695	4.73068	4.6579	4.85077	4.65454	4.61242	4.73851	4.69493	4.69404	4.54341	4.73332	5.21514	5.24978	4.73858	5.06097	5.00086	4.97083	5.07429	4.79971	5.04499
	19	4.48705	4.5686	4.62133	4.6282	4.51973	4.4798	4.61727	4.64373	4.42699	4.72415	4.74376	4.66608	4.86245	4.66483	4.63601	4.76843	4.6839	4.73025	4.54763	4.76326	5.242	5.26602	4.74754	5.08942	5.01476	4.98776	5.09652	4.81447	5.10609
	20	4.49218	4.57398	4.6324	4.6388	4.5102	4.48764	4.63877	4.61917	4.41622	4.69829	4.74051	4.66918	4.88424	4.68297	4.68846	4.76774	4.71132	4.78563	4.5404	4.78185	5.25623	5.29064	4.76495	5.10118	5.00415	5.03812	5.09351	4.81565	5.10311
	21	4.43521	4.57772	4.64977	4.62334	4.52198	4.44829	4.64733	4.64545	4.40553	4.68645	4.68561	4.70838	4.91427	4.66516	4.71682	4.74557	4.7266	4.83019	4.53287	4.79315	5.26783	5.33923	4.74661	5.10888	4.97758	5.07538	5.14413	4.81578	5.11307
	22	4.46375	4.61014	4.64525	4.65501	4.52434	4.46585	4.64063	4.65047	4.40392	4.6803	4.70946	4.75894	4.89925	4.7068	4.74035	4.76388	4.73869	4.82566	4.5274	4.78836	5.31094	5.36018	4.78605	5.13157	4.99079	5.10484	5.14842	4.81823	5.12088
	23	4.49351	4.62458	4.66462	4.68026	4.51284	4.4538	4.64092	4.64477	4.38104	4.66244	4.73545	4.76632	4.939	4.721	4.73066	4.74205	4.74862	4.8286	4.50353	4.77331	5.32059	5.40502	4.79734	5.1292	4.96915	5.13252	5.1562	4.80573	5.11623
	24	4.49436	4.64261	4.66441	4.65041	4.54791	4.47984	4.63687	4.65631	4.42547	4.7009	4.71868	4.7746	4.92431	4.68833	4.75499	4.75539	4.74578	4.84303	4.55463	4.81497	5.34036	5.40569	4.76302	5.15244	4.97571	5.14471	5.16899	4.8573	5.15085
	25	4.4869	4.661	4.66819	4.64718	4.55272	4.4677	4.65062	4.66189	4.43287	4.71212	4.71422	4.7882	4.92696	4.69466	4.75957	4.74302	4.7556	4.85043	4.59684	4.82777	5.35328	5.4103	4.76814	5.15936	4.96359	5.15809	5.17622	4.88624	5.16225
	26	4.5131	4.63891	4.67196	4.63927	4.56448	4.45387	4.63475	4.66124	4.4379	4.72222	4.7342	4.80082	4.96134	4.68687	4.76738	4.74073	4.75054	4.84454	4.60416	4.84701	5.33182	5.40496	4.7605	5.16072	4.95785	5.16441	5.17309	4.89721	5.19287
	27	4.49111	4.63347	4.66268	4.6419	4.54852	4.48142	4.63314	4.65634	4.4301	4.71479	4.71314	4.83376	4.98631	4.69277	4.76963	4.7458	4.73677	4.83714	4.60576	4.8452	5.33834	5.40477	4.76746	5.15465	4.95797	5.16282	5.17365	4.90039	5.21923
	28	4.47947	4.62498	4.64923	4.64758	4.56044	4.4698	4.61339	4.68686	4.44878	4.69942	4.70593	4.84501	5.0056	4.69554	4.76805	4.73168	4.73101	4.8543	4.62346	4.83117	5.32837	5.40357	4.76898	5.14748	4.94168	5.18009	5.19618	4.91148	5.24396
	29	4.46222	4.62877	4.67253	4.62992	4.57722	4.48133	4.58454	4.65825	4.44837	4.70288	4.67608	4.84505	5.02792	4.68588	4.79863	4.7358	4.69785	4.83091	4.61901	4.85335	5.33403	5.42027	4.75624	5.18172	4.94832	5.16685	5.17583	4.90889	5.26836
	30	4.46078	4.6382	4.6988	4.61098	4.5799	4.46925	4.57332	4.64951	4.46111	4.69045	4.69357	4.86418	5.02551	4.65556	4.81261	4.72267	4.70568	4.83846	4.6393	4.84088	5.37158	5.41557	4.72806	5.20109	4.93268	5.19318	5.17328	4.92871	5.26322
	31	4.44043	4.6348	4.66616	4.61633	4.60433	4.44722	4.53614	4.674	4.5147	4.68147	4.64737	4.86812	5.01108	4.66819	4.83964	4.70214	4.68033	4.85757	4.67805	4.83914	5.40197	5.3876	4.74735	5.24271	4.91185	5.19456	5.18973	4.96074	5.26106
	32	4.45455	4.65993	4.6672	4.60342	4.59299	4.44981	4.53989	4.66919	4.50254	4.66181	4.66027	4.90444	5.0114	4.65104	4.83473	4.7138	4.71372	4.84304	4.66344	4.84204	5.44085	5.35975	4.7394	5.24745	4.91245	5.2185	5.18591	4.94532	5.25103
	33	4.46121	4.66018	4.62583	4.61162	4.57265	4.46134	4.56393	4.67826	4.46828	4.67079	4.67735	4.89762	4.98648	4.65646	4.81375	4.70842	4.76823	4.84475	4.64977	4.8437	5.43971	5.32361	4.75126	5.23683	4.90815	5.23688	5.20445	4.92781	5.25314
	34	4.46657	4.70324	4.65791	4.61789	4.58411	4.4765	4.56896	4.668	4.50769	4.66658	4.71115	4.94549	5.00715	4.66234	4.81898	4.71734	4.78692	4.84198	4.67746	4.82836	5.48383	5.33316	4.76686	5.24809	4.91783	5.27431	5.23069	4.9477	5.2395
	35	4.44699	4.69739	4.65764	4.58695	4.58975	4.46717	4.57965	4.6825	4.49388	4.64811	4.71597	4.95479	5.00354	4.62934	4.83157	4.69868	4.79897	4.85594	4.68235	4.83251	5.48489	5.32301	4.73305	5.26361	4.9086	5.31177	5.25118	4.93127	5.24443
	36	4.50223	4.66791	4.69814	4.56861	4.59915	4.46436	4.56698	4.68494	4.47113	4.62595	4.74003	4.92254	5.02863	4.62131	4.8396	4.70571	4.78329	4.85046	4.67795	4.81689	5.45863	5.33881	4.73849	5.27667	4.91697	5.3112	5.24876	4.92266	5.22384
	37	4.49044	4.66917	4.70099	4.57206	4.6292	4.47775	4.53418	4.68602	4.48876	4.64847	4.74212	4.92015	5.03367	4.61151	4.85453	4.73223	4.76075	4.8595	4.6842	4.84759	5.45908	5.33997	4.75511	5.30119	4.94076	5.29445	5.26645	4.93762	5.23717
	38	4.51841	4.64197	4.68123	4.56758	4.63189	4.50452	4.56246	4.68774	4.49385	4.6494	4.74636	4.87807	5.0048	4.61123	4.87392	4.75502	4.80775	4.86485	4.69991	4.88505	5.42292	5.31359	4.79155	5.32235	4.96497	5.3358	5.28166	4.99742	5.24445
	39	4.53436	4.63845	4.67231	4.5401	4.64153	4.50132	4.56976	4.69062	4.49796	4.69677	4.75151	4.89678	4.98194	4.58863	4.86336	4.74171	4.82051	4.85903	4.69326	4.90709	5.45542	5.30395	4.78589	5.3276	4.9729	5.35271	5.28058	5.06805	5.25076
	40	4.52354	4.66127	4.66381	4.55406	4.6408	4.51262	4.59419	4.67425	4.49767	4.70771	4.73482	4.91994	4.97574	4.60091	4.88505	4.74363	4.83132	4.82364	4.71016	4.92594	5.48403	5.30515	4.80653	5.35553	5.00578	5.36172	5.2584	5.10359	5.25413
	41	4.5067	4.68506	4.66272	4.53883	4.61925	4.5087	4.58457	4.68718	4.53031	4.69339	4.72508	4.94721	4.95565	4.57663	4.86954	4.73567	4.83345	4.84591	4.72346	4.9211	5.4937	5.29357	4.79112	5.34562	5.01324	5.34875	5.29058	5.13333	5.24512
	42	4.53625	4.65534	4.65349	4.56601	4.61203	4.53449	4.57746	4.68338	4.51052	4.68328	4.76119	4.93239	4.93206	4.58923	4.87638	4.77324	4.84086	4.82989	4.7025	4.91387	5.47456	5.29616	4.80227	5.37043	5.0949	5.35675	5.3106	5.14024	5.23812
	43	4.52911	4.67753	4.64458	4.5876	4.61475	4.54439	4.59067	4.67558	4.50092	4.69857	4.79169	4.92684	4.95746	4.61413	4.86456	4.75005	4.83923	4.82194	4.69784	4.93516	5.46778	5.34405	4.82011	5.35534	5.18016	5.35035	5.33907	5.17222	5.25399
	44	4.53172	4.66618	4.65423	4.58732	4.60712	4.52898	4.61491	4.67856	4.46634	4.68571	4.78922	4.90694	4.94984	4.62496	4.85368	4.73966	4.88167	4.84999	4.65825	4.92457	5.44285	5.3847	4.82801	5.34157	5.33561	5.38138	5.40581	5.21897	5.23548
	45	4.5003	4.65497	4.66291	4.55072	4.58421	4.53763	4.62251	4.67991	4.47563	4.7027	4.76407	4.90099	4.96383	4.58368	4.82274	4.72927	4.90154	4.85137	4.68477	4.93224	5.43371	5.41563	4.7875	5.30337	5.36728	5.37848	5.43025	5.29075	5.23264
	46	4.50157	4.63927	4.6525	4.53439	4.57836	4.54509	4.62969	4.69255	4.49698	4.71948	4.76874	4.88969	4.92202	4.58172	4.81877	4.73542	4.91648	4.86111	4.68418	4.91101	5.41779	5.40308	4.78354	5.29704	5.41873	5.38087	5.46031	5.33827	5.2064
	47	4.49782	4.64734	4.63514	4.55473	4.5512	4.56464	4.63595	4.71448	4.46896	4.71333	4.75087	4.90337	4.89372	4.61104	4.80203	4.75631	4.89949	4.88143	4.68853	4.9199	5.41718	5.39888	4.80513	5.27766	5.47699	5.35748	5.49215	5.3737	5.21001
	48	4.46594	4.6566	4.60524	4.5854	4.56988	4.57042	4.63548	4.72057	4.45117	4.7175	4.72149	4.91928	4.88588	4.67035	4.77664	4.75591	4.90316	4.89563	4.68307	4.91454	5.4284	5.45673	4.8356	5.25662	5.48664	5.36114	5.50612	5.36908	5.19972
	49	4.44531	4.69955	4.62068	4.5639	4.55052	4.55692	4.65101	4.73152	4.43121	4.69724	4.70676	4.92507	4.87558	4.66715	4.79344	4.76606	4.90842	4.91697	4.74187	4.88626	5.4309	5.53195	4.82686	5.26379	5.47863	5.36144	5.5226	5.37885	5.1651
	50	4.43307	4.7104	4.60086	4.57505	4.57023	4.58208	4.64012	4.73483	4.43202	4.71861	4.71194	4.97831	4.87054	4.6703	4.80057	4.81448	4.89378	4.90594	4.75981	4.91697	5.46235	5.56111	4.83802	5.25242	5.49982	5.33827	5.51591	5.38574	5.19952
	51	4.44544	4.72769	4.5938	4.55408	4.55903	4.59493	4.64059	4.71619	4.43169	4.69533	4.73083	4.97765	4.86124	4.64203	4.82675	4.81852	4.88649	4.89815	4.76205	4.89269	5.45612	5.56617	4.81949	5.25559	5.49234	5.33203	5.50998	5.38593	5.21769
	52	4.43988	4.72293	4.5953	4.56902	4.58333	4.56954	4.63023	4.71951	4.45785	4.69136	4.72415	4.9864	4.84248	4.65021	4.80997	4.81013	4.87338	4.90315	4.76126	4.88368	5.45607	5.56389	4.83484	5.23067	5.47789	5.32999	5.50347	5.37941	5.28346
	53	4.44734	4.73123	4.58805	4.53075	4.57971	4.55937	4.60978	4.69649	4.44999	4.70273	4.71976	4.98075	4.89699	4.62856	4.82301	4.82822	4.8798	4.92132	4.78567	4.86774	5.44975	5.61548	4.81431	5.2335	5.47086	5.35173	5.48681	5.38382	5.31786
	54	4.43495	4.73301	4.617	4.57194	4.59859	4.5939	4.63628	4.65067	4.46005	4.66266	4.71867	4.9824	4.91664	4.65743	4.82512	4.99083	4.89146	4.91886	4.81027	4.82544	5.44551	5.59571	4.84078	5.22864	5.48937	5.36019	5.46474	5.37594	5.33298
	55	4.46602	4.70638	4.60703	4.59337	4.5844	4.58427	4.63912	4.65431	4.46416	4.66306	4.75475	4.94812	4.94979	4.67037	4.80097	5.00595	4.87138	4.96207	4.80994	4.83516	5.41123	5.62643	4.8547	5.21659	5.48053	5.34131	5.45054	5.36204	5.36265
	56	4.483	4.69491	4.64416	4.57588	4.58563	4.57944	4.62098	4.65453	4.4853	4.65908	4.74926	4.91836	4.95787	4.66136	4.80573	4.9911	4.88219	4.9629	4.86484	4.82795	5.38696	5.6273	4.8437	5.2705	5.45719	5.34861	5.43907	5.37532	5.36018
	57	4.48534	4.64825	4.65807	4.56574	4.61382	4.59941	4.66509	4.66534	4.46643	4.66887	4.75777	4.88156	4.96878	4.64548	4.81752	5.0003	4.91271	4.93792	4.87801	4.83005	5.34964	5.6376	4.82591	5.31933	5.4588	5.37395	5.40322	5.37415	5.36271
	58	4.49653	4.63831	4.66205	4.53878	4.62643	4.58395	4.66223	4.66455	4.41402	4.66193	4.75967	4.88896	5.00117	4.63334	4.83751	4.99895	4.90199	4.9626	4.85023	4.84177	5.3635	5.63395	4.81452	5.36319	5.44511	5.36324	5.40766	5.3724	5.3829
	59	4.49495	4.62315	4.69808	4.54554	4.64458	4.59161	4.65159	4.64461	4.43761	4.67777	4.76813	4.86396	5.08971	4.62662	4.82552	5.01402	4.90805	4.92554	4.87784	4.84089	5.37077	5.64901	4.80509	5.37048	5.45658	5.36737	5.37833	5.39535	5.38379
	60	4.50765	4.62973	4.67994	4.55839	4.62608	4.61866	4.63603	4.64374	4.44481	4.68694	4.77222	4.88489	5.11427	4.65992	4.82176	5.02476	4.89551	4.9413	4.89681	4.8401	5.42189	5.61155	4.83555	5.39622	5.46041	5.35511	5.39869	5.41142	5.38723
	61	4.5453	4.66201	4.68847	4.56867	4.66328	4.60201	4.6647	4.66025	4.4535	4.67658	4.80142	4.90334	5.13457	4.66808	4.81518	5.03223	4.90033	4.92652	4.8916	4.88168	5.44567	5.61354	4.83812	5.40749	5.47213	5.3601	5.42742	5.40714	5.40455
	62	4.58515	4.65959	4.68571	4.58049	4.62689	4.6164	4.65388	4.67958	4.45568	4.69412	4.80652	4.91117	5.13589	4.67683	4.80071	5.01932	4.91305	4.95433	4.87676	4.95527	5.45521	5.60324	4.84384	5.3998	5.4604	5.37115	5.49858	5.39177	5.40589
	63	4.57701	4.67409	4.71643	4.55521	4.61591	4.58772	4.63848	4.66357	4.45847	4.67012	4.80149	4.90805	5.15219	4.64142	4.79864	4.99241	4.88995	4.92663	4.87467	4.97969	5.46047	5.61234	4.81199	5.40112	5.44383	5.34226	5.51636	5.38176	5.39776
	64	4.5563	4.64459	4.70682	4.55103	4.62712	4.55138	4.63048	4.66716	4.47143	4.68409	4.83833	4.86559	5.14445	4.63554	4.79965	4.9759	4.89367	4.92594	4.87188	5.00528	5.44276	5.59453	4.80535	5.40049	5.42877	5.33648	5.52753	5.37555	5.39944
	65	4.56381	4.63894	4.70518	4.53901	4.65582	4.57226	4.63867	4.6456	4.45874	4.654	4.86166	4.86013	5.13377	4.62106	4.81565	4.97801	4.89281	4.91126	4.86355	4.96999	5.44524	5.57872	4.79184	5.41449	5.42755	5.33331	5.52211	5.36719	5.35641
	66	4.58169	4.65466	4.68827	4.52949	4.63464	4.59401	4.63565	4.65396	4.44399	4.65294	4.89712	4.86439	5.10845	4.62998	4.80341	4.96391	4.86948	4.92	4.83184	4.96407	5.45656	5.54461	4.79708	5.37429	5.40939	5.31385	5.53578	5.33379	5.34031
	67	4.59755	4.64533	4.68154	4.53012	4.63775	4.56629	4.61404	4.67698	4.42468	4.66105	4.90844	4.86658	5.12031	4.6263	4.88824	4.93512	4.85358	4.93808	4.82123	4.97025	5.46157	5.54912	4.79374	5.38607	5.37311	5.29627	5.55375	5.31355	5.34633
	68	4.63823	4.63675	4.70376	4.54777	4.61641	4.57242	4.61216	4.6647	4.42218	4.65248	4.92679	4.84374	5.11451	4.62194	4.88412	4.94528	4.8527	4.92795	4.83036	4.94885	5.44004	5.53916	4.79413	5.37533	5.36646	5.29072	5.56199	5.28831	5.32271
	69	4.62961	4.65797	4.71665	4.56106	4.61061	4.57481	4.64128	4.64638	4.42428	4.63946	4.9139	4.86775	5.13329	4.6393	4.88707	4.96892	4.85277	4.88585	4.83516	4.9445	5.45326	5.56041	4.81187	5.40736	5.38259	5.29237	5.56043	5.28331	5.31262
	70	4.61678	4.6291	4.73148	4.57675	4.60283	4.59924	4.62614	4.65367	4.42227	4.61447	4.90354	4.85273	5.13495	4.64347	4.87609	4.99461	4.8629	4.90163	4.82774	4.92687	5.41356	5.56356	4.81401	5.44028	5.41538	5.29989	5.58808	5.27093	5.29482
	71	4.6139	4.58695	4.73906	4.56419	4.61634	4.62895	4.60828	4.66151	4.41787	4.62198	4.88459	4.8487	5.16575	4.64425	4.88495	5.00426	4.84517	4.93557	4.81727	4.91244	5.4009	5.60354	4.82278	5.48182	5.43526	5.27859	5.63485	5.26204	5.2835
	72	4.62858	4.61457	4.7817	4.56722	4.63206	4.62007	4.61186	4.67041	4.41979	4.64119	4.89443	4.8909	5.20086	4.63993	4.90171	4.99297	4.84102	4.98888	4.80851	4.88969	5.4339	5.64231	4.86588	5.51493	5.43454	5.26861	5.64776	5.26878	5.26872
	73	4.61503	4.62796	4.80945	4.57681	4.65259	4.64325	4.61344	4.66794	4.43042	4.63959	4.87028	4.89698	5.20707	4.64715	4.90391	5.00239	4.82902	5.03286	4.81858	4.90798	5.44107	5.65415	4.99317	5.5213	5.46057	5.24714	5.69362	5.30427	5.28195
	74	4.62696	4.62024	4.79766	4.59681	4.63648	4.62386	4.62805	4.64909	4.4615	4.64492	4.88228	4.86869	5.20645	4.66004	4.88413	5.00769	4.84906	4.9963	4.81386	4.91793	5.4328	5.65211	5.05633	5.50653	5.48078	5.26046	5.69083	5.31436	5.29164
	75	4.63864	4.60643	4.78695	4.57505	4.6448	4.65525	4.62202	4.66027	4.43857	4.67637	4.90904	4.8795	5.17061	4.64089	4.88299	5.00599	4.83323	5.00017	4.81289	4.92405	5.48553	5.62126	5.06308	5.50843	5.50995	5.23986	5.69863	5.31714	5.29316
	76	4.65424	4.61739	4.78745	4.6001	4.67013	4.62606	4.63329	4.65172	4.47562	4.67191	4.88576	4.90739	5.17729	4.6455	4.88675	4.9808	4.84352	5.02421	4.84235	4.93327	5.51383	5.62414	5.09728	5.50937	5.49175	5.24909	5.7119	5.34372	5.31049
	77	4.61386	4.6366	4.76974	4.60466	4.64309	4.62512	4.63145	4.64558	4.50018	4.67688	4.89504	4.92047	5.1755	4.64499	4.86478	4.96037	4.83875	5.00626	4.82914	4.93286	5.5446	5.61398	5.10352	5.49383	5.48011	5.24253	5.68335	5.32806	5.34313
	78	4.62733	4.62398	4.75969	4.59985	4.63733	4.62394	4.62918	4.64558	4.46938	4.69196	4.90235	4.88974	5.1425	4.64046	4.85298	4.96857	4.84597	5.04277	4.82537	4.93509	5.54644	5.57418	5.10032	5.49505	5.48517	5.24416	5.69663	5.33107	5.37814
	79	4.64435	4.66616	4.77319	4.59203	4.6351	4.63869	4.62703	4.64066	4.47941	4.67645	4.90785	4.89572	5.16556	4.63373	4.86087	4.96821	4.83077	5.06891	4.82612	4.93442	5.56931	5.59289	5.09353	5.50746	5.49211	5.22287	5.68417	5.34225	5.40007
	80	4.65243	4.64816	4.77602	4.57899	4.61732	4.63539	4.63346	4.64993	4.51181	4.68413	4.90245	4.84913	5.16104	4.62374	4.89088	4.98525	4.86485	5.05569	4.84969	4.94325	5.53073	5.57562	5.0906	5.50423	5.52232	5.24817	5.66555	5.37673	5.41531
	81	4.65999	4.64317	4.79513	4.58663	4.6278	4.65626	4.63931	4.63184	4.52725	4.69233	4.89935	4.8689	5.17743	4.64411	4.88456	4.99332	4.86543	5.0444	4.84531	4.92276	5.54613	5.58608	5.12673	5.49989	5.52535	5.25031	5.65684	5.3808	5.40208
	82	4.6578	4.6622	4.77315	4.58092	4.61669	4.63727	4.64184	4.62381	4.50229	4.68431	4.89805	4.88556	5.17884	4.66498	4.91004	4.98501	4.85341	5.06048	4.86089	4.92882	5.54912	5.5748	5.16179	5.52589	5.51832	5.23494	5.65881	5.36917	5.41278
	83	4.66782	4.69457	4.75929	4.5765	4.61506	4.64676	4.64602	4.64664	4.49396	4.68683	4.9024	4.93679	5.1844	4.72988	4.91857	4.97466	4.8639	5.11487	4.89832	4.93359	5.57609	5.55713	5.16066	5.53557	5.52365	5.23465	5.65364	5.37383	5.41443
	84	4.66742	4.74331	4.7515	4.56677	4.6611	4.62457	4.67466	4.64288	4.46924	4.68808	4.9327	5.00519	5.17418	4.79818	4.92289	4.96744	4.90268	5.11166	4.87934	4.93307	5.60996	5.53756	5.16994	5.54674	5.53662	5.26431	5.64375	5.38335	5.41414
	85	4.69094	4.7535	4.74891	4.58367	4.6435	4.64727	4.70619	4.68119	4.47937	4.67873	4.92108	5.04176	5.17334	4.81456	4.90081	5.00001	4.92619	5.12718	4.8788	4.92466	5.60499	5.5259	5.18633	5.52604	5.567	5.28437	5.66008	5.40137	5.40044
	86	4.67099	4.74832	4.74319	4.61399	4.64047	4.66557	4.70931	4.65444	4.46033	4.66791	4.89187	5.03983	5.16908	4.84224	4.90506	5.00476	4.92437	5.1252	4.85547	4.91087	5.58848	5.5161	5.22044	5.5246	5.5723	5.27891	5.65799	5.41142	5.37001
	87	4.64793	4.75088	4.76275	4.6098	4.65152	4.67579	4.70467	4.67053	4.46919	4.67058	4.90725	5.0269	5.17089	4.84789	4.90587	5.01593	4.93141	5.11982	4.86813	4.98638	5.56582	5.51455	5.24667	5.51845	5.57136	5.28248	5.67124	5.42733	5.39045
	88	4.64687	4.72568	4.77761	4.60344	4.64714	4.67181	4.74096	4.67679	4.49728	4.67904	4.87853	5.04876	5.19714	4.83019	4.90255	5.02066	4.98348	5.11392	4.88557	5.02671	5.57318	5.53771	5.24122	5.50485	5.57071	5.32746	5.72561	5.46442	5.4033
	89	4.6507	4.76141	4.75128	4.6266	4.64697	4.65543	4.76357	4.67097	4.51046	4.69609	4.87791	5.07766	5.16959	4.87057	4.91655	5.0172	4.97183	5.1078	4.89506	5.01705	5.5823	5.50676	5.28166	5.50914	5.56825	5.32222	5.75828	5.49071	5.39819
	90	4.65256	4.78107	4.76332	4.63931	4.65642	4.68481	4.75961	4.67352	4.51323	4.67922	4.8605	5.08162	5.18187	4.87899	4.91151	5.00971	4.97922	5.12397	4.90893	5.01552	5.57697	5.51587	5.28575	5.51169	5.57668	5.3469	5.82357	5.54152	5.40445
	91	4.63873	4.76442	4.75323	4.66598	4.62751	4.65861	4.75812	4.6959	4.48236	4.66478	4.86341	5.07723	5.17747	4.89988	4.89643	5.02009	4.96991	5.11916	4.90769	5.01785	5.56219	5.50307	5.29618	5.50601	5.5852	5.365	5.86918	5.59035	5.42198
	92	4.6445	4.79724	4.74616	4.65085	4.65728	4.64536	4.75194	4.69759	4.48521	4.71749	4.88423	5.07428	5.15238	4.92401	4.89268	5.01521	4.94746	5.12772	4.90431	5.06079	5.56159	5.48031	5.30018	5.50024	5.59085	5.36369	5.95682	5.62593	5.4825
	93	4.68239	4.78794	4.72323	4.69439	4.63744	4.65804	4.76325	4.69958	4.49297	4.74059	4.88426	5.06857	5.13293	4.95401	4.91018	5.00119	4.96466	5.11731	4.91161	5.08229	5.55896	5.45935	5.34433	5.50361	5.57118	5.38735	5.9907	5.64241	5.52926
	94	4.68406	4.77878	4.72976	4.69611	4.66045	4.63971	4.75777	4.72576	4.5193	4.76504	4.91099	5.05285	5.13294	4.93484	4.89983	5.00213	4.94212	5.15191	4.9414	5.10635	5.54134	5.46176	5.35192	5.47731	5.56188	5.37592	6.05124	5.66471	5.55441
	95	4.68334	4.79455	4.72719	4.65808	4.64445	4.65815	4.75713	4.74046	4.50368	4.77131	4.89413	5.04409	5.11923	4.91888	4.88325	5.01122	4.92651	5.16971	4.92949	5.09026	5.53358	5.45088	5.35811	5.44284	5.56193	5.35008	6.08214	5.63521	5.55023
	96	4.67198	4.78338	4.73547	4.68054	4.63665	4.68417	4.74557	4.74005	4.49403	4.7906	4.87207	5.03582	5.12818	4.9336	4.8875	4.99608	4.96253	5.13247	4.93106	5.12334	5.51397	5.45298	5.37304	5.43825	5.56184	5.37825	6.07627	5.63863	5.5918
	97	4.64741	4.77582	4.75503	4.67002	4.64517	4.65983	4.78812	4.73625	4.4973	4.79505	4.86631	5.02898	5.16797	4.96505	4.93131	4.99051	4.9777	5.17136	4.949	5.10949	5.49939	5.48718	5.38707	5.53667	5.5762	5.39368	6.13194	5.65108	5.59071
	98	4.63992	4.77335	4.7634	4.67889	4.68997	4.65565	4.7912	4.74397	4.51855	4.77787	4.84354	5.00764	5.13826	4.95829	4.9695	4.96828	4.99623	5.14861	4.96196	5.10175	5.47667	5.45356	5.37897	5.61579	5.5786	5.42255	6.1394	5.66151	5.60253
	99	4.62573	4.76834	4.75771	4.69729	4.70233	4.65194	4.80334	4.75826	4.53558	4.80004	4.8419	5.01009	5.12252	4.97359	4.93212	4.96206	4.99881	5.14105	4.95744	5.11038	5.47132	5.43607	5.41327	5.62676	5.58755	5.43838	6.13243	5.65187	5.62392
	100	4.64089	4.76206	4.70327	4.68806	4.66601	4.64327	4.81174	4.7083	4.53532	4.807	4.83294	4.97721	5.09821	4.96254	4.93726	4.97959	5.0146	5.20215	5.00369	5.116	5.4299	5.40847	5.45537	5.64211	5.59461	5.45422	6.15139	5.65017	5.62943
	101	4.63279	4.76371	4.73447	4.68842	4.65909	4.6439	4.81812	4.74797	4.49635	4.81055	4.81455	4.99986	5.13669	4.96084	4.94505	4.98055	5.05308	5.23858	4.96253	5.13358	5.45355	5.43891	5.50511	5.65935	5.58037	5.47035	6.1674	5.58866	5.64895
	102	4.63352	4.77359	4.77553	4.68421	4.67267	4.6656	4.81457	4.76903	4.48571	4.81505	4.8245	4.99954	5.14555	4.93917	4.91034	4.98612	5.02542	5.26547	5.01794	5.16584	5.45036	5.45191	5.51147	5.62692	5.58197	5.44797	6.16505	5.59382	5.67956
	103	4.66904	4.78596	4.76639	4.66447	4.65922	4.66997	4.83829	4.75887	4.49448	4.84635	4.83023	4.97645	5.13106	4.93308	4.93278	5.01566	5.0499	5.28188	4.99658	5.17614	5.41981	5.4429	5.50971	5.63791	5.59243	5.46686	6.16718	5.56507	5.67136
	104	4.67699	4.75527	4.75901	4.64996	4.65311	4.65982	4.8378	4.76051	4.50058	4.8406	4.81299	5.00646	5.13356	4.94325	4.9194	4.9997	5.02759	5.30351	4.99056	5.19622	5.45118	5.43954	5.46927	5.61935	5.56843	5.43942	6.16135	5.54741	5.69151
	105	4.67085	4.78699	4.74257	4.59921	4.63947	4.6833	4.82579	4.76114	4.48808	4.85505	4.8345	5.00443	5.13588	4.95154	4.90046	5.00345	5.03149	5.29587	4.97359	5.20912	5.47211	5.44129	5.47761	5.59458	5.56665	5.44848	6.14233	5.52417	5.70194
	106	4.66003	4.78552	4.75167	4.65635	4.65077	4.66038	4.83963	4.78476	4.47932	4.87283	4.82735	4.98779	5.11697	4.96324	4.90779	4.96256	5.04409	5.31164	4.98591	5.21343	5.48183	5.42873	5.48776	5.59374	5.52622	5.49047	6.14611	5.52892	5.70123
	107	4.67101	4.77035	4.7685	4.63976	4.6551	4.66489	4.85714	4.76645	4.49068	4.84708	4.8141	4.9916	5.1071	4.93948	4.91997	5.02352	5.04902	5.32144	4.96017	5.19859	5.49458	5.47196	5.4608	5.57137	5.59753	5.52469	6.12689	5.49163	5.68178
	108	4.65134	4.79281	4.75167	4.61174	4.6743	4.70385	4.86754	4.783	4.49417	4.85031	4.84574	5.01905	5.09191	4.92051	5.03186	5.00205	5.06074	5.37327	4.97785	5.17506	5.52426	5.54891	5.4458	5.57568	5.63871	5.57396	6.14695	5.4957	5.65039
	109	4.68181	4.82375	4.76682	4.64383	4.67613	4.67162	4.87834	4.79905	4.51562	4.8155	4.85192	5.00404	5.10464	4.94932	5.06194	4.97182	5.06439	5.34813	4.96305	5.17079	5.50933	5.60691	5.47605	5.57035	5.66911	5.58667	6.11629	5.46645	5.61295
	110	4.68792	4.79607	4.78627	4.66427	4.67943	4.6512	4.88278	4.75795	4.50431	4.78841	4.85527	5.00321	5.12383	5.03516	5.07618	4.95976	5.09182	5.35338	4.97898	5.15883	5.52813	5.65285	5.52724	5.5738	5.68615	5.62217	6.1078	5.47	5.5937
	111	4.71821	4.81821	4.77988	4.65215	4.68801	4.65298	4.90464	4.79787	4.51276	4.78591	4.84151	4.97881	5.13451	5.07072	5.04953	4.98762	5.09207	5.37918	4.97308	5.15245	5.55935	5.66885	5.5407	5.54146	5.72397	5.63114	6.12524	5.46306	5.58457
	112	4.72093	4.76818	4.78602	4.65906	4.68554	4.67475	4.89546	4.81998	4.51042	4.78624	4.83748	4.96385	5.12108	5.0826	5.02928	4.98938	5.05448	5.38319	5.00051	5.14811	5.64445	5.66144	5.54532	5.51187	5.73522	5.59672	6.11776	5.49226	5.58298
	113	4.69014	4.76066	4.78975	4.65703	4.68669	4.68906	4.88929	4.80766	4.55295	4.79126	4.81266	4.96363	5.13782	5.07779	5.05471	4.98686	5.08622	5.35762	4.99484	5.13709	5.69119	5.67845	5.53894	5.52191	5.74113	5.62492	6.09488	5.50707	5.56896
	114	4.68524	4.7527	4.80733	4.68787	4.68832	4.68659	4.89681	4.8155	4.53474	4.81004	4.81803	4.95324	5.15892	5.11288	5.03146	4.95554	5.08538	5.36688	4.96588	5.15217	5.71724	5.69012	5.57399	5.48978	5.71116	5.62767	6.09421	5.49555	5.58555
	115	4.69144	4.75852	4.83191	4.70707	4.69188	4.6769	4.88647	4.81741	4.50251	4.80932	4.81477	4.96658	5.19209	5.14506	5.04086	4.95568	5.05012	5.36331	4.97501	5.1455	5.72921	5.71406	5.60003	5.49551	5.71007	5.59596	6.08905	5.51417	5.57938
	116	4.68768	4.76126	4.85373	4.7525	4.7001	4.65653	4.8694	4.82379	4.54836	4.80628	4.87285	5.01322	5.21539	5.16211	5.0519	4.93044	5.03958	5.36534	5.00021	5.15597	5.75334	5.72954	5.61338	5.49815	5.68621	5.57102	6.07795	5.52893	5.58593
	117	4.68565	4.7677	4.87597	4.79099	4.71118	4.67145	4.86096	4.83511	4.5336	4.79557	4.84628	5.00624	5.22071	5.18218	5.02902	4.97711	5.0517	5.35436	4.9793	5.15968	5.77297	5.71997	5.63276	5.47029	5.71577	5.55836	6.05398	5.50375	5.61333
	118	4.68241	4.75901	4.86388	4.75309	4.68322	4.69562	4.85062	4.83348	4.54749	4.81023	4.85489	5.01139	5.24884	5.16225	5.00872	5.03636	5.07148	5.35282	5.02571	5.15134	5.82636	5.71968	5.62135	5.46084	5.72037	5.57645	6.05404	5.54413	5.62942
	119	4.71595	4.7817	4.86412	4.78193	4.66613	4.6822	4.88203	4.83269	4.57064	4.79303	4.89932	5.04349	5.27874	5.16091	5.02649	5.11291	5.0888	5.33639	5.02783	5.12821	5.90401	5.69752	5.61978	5.49727	5.713	5.60793	6.0378	5.54512	5.61445
	120	4.71055	4.80858	4.80875	4.78686	4.70343	4.68848	4.87735	4.82138	4.55744	4.77154	4.89462	5.04215	5.24644	5.17971	5.05115	5.11843	5.06582	5.32885	5.00936	5.14018	5.92988	5.66068	5.61439	5.53871	5.7282	5.63716	6.02196	5.52405	5.6317
	121	4.71536	4.82829	4.82615	4.78833	4.70834	4.67416	4.87126	4.83027	4.56035	4.78407	4.88998	5.06221	5.26858	5.18684	5.02586	5.12892	5.06736	5.33257	4.99525	5.14439	5.95958	5.66932	5.63026	5.5347	5.75291	5.64601	6.01928	5.50354	5.64164
	122	4.70147	4.85013	4.83819	4.76729	4.69984	4.68324	4.8632	4.8116	4.56966	4.78395	4.88495	5.13116	5.25962	5.17613	5.04256	5.11504	5.05098	5.31326	5.00037	5.10796	5.98154	5.65362	5.63995	5.55949	5.74611	5.637	6.00192	5.48361	5.61271
	123	4.71781	4.86742	4.84	4.77552	4.73068	4.6939	4.84844	4.84298	4.58377	4.78363	4.87463	5.16161	5.26342	5.16982	5.05366	5.11789	5.05768	5.32784	5.04989	5.12643	5.97969	5.65751	5.64913	5.57263	5.77759	5.6459	6.01514	5.49892	5.64097
	124	4.69983	4.87167	4.83582	4.78702	4.75811	4.7158	4.83048	4.86162	4.58957	4.77823	4.86742	5.17895	5.23954	5.18014	5.09102	5.11257	5.0182	5.33635	5.06145	5.10963	5.97766	5.63209	5.66259	5.61629	5.79888	5.62845	6.01669	5.49968	5.63675
	125	4.70873	4.89574	4.81619	4.80514	4.7829	4.7245	4.80896	4.84573	4.6149	4.77527	4.88425	5.1767	5.2314	5.20724	5.08261	5.12206	5.03741	5.33246	5.06774	5.12132	5.96839	5.62293	5.69	5.63245	5.83096	5.66515	6.01641	5.49207	5.64889
	126	4.70768	4.90483	4.81357	4.80322	4.75313	4.72264	4.82849	4.85873	4.59821	4.7962	4.90028	5.19496	5.24017	5.18232	5.06338	5.12249	5.04254	5.32415	5.04847	5.12327	5.98284	5.67186	5.67032	5.63413	5.84782	5.69238	6.02597	5.47153	5.64363
	127	4.73266	4.90634	4.81868	4.7929	4.73086	4.7232	4.83392	4.85099	4.5579	4.79966	4.931	5.18554	5.24777	5.21433	5.02529	5.1344	5.0453	5.31545	5.00442	5.14084	5.97329	5.74662	5.69684	5.60201	5.85664	5.69383	6.02588	5.42835	5.64723
	128	4.72855	4.90977	4.84414	4.81773	4.71223	4.74143	4.81959	4.85884	4.53227	4.79473	4.97441	5.21877	5.24323	5.20465	5.01638	5.14627	5.00653	5.29622	4.97379	5.15325	5.97188	5.80819	5.68718	5.59534	5.8762	5.66598	6.01341	5.39672	5.6484
	129	4.75195	4.93074	4.82112	4.81674	4.72148	4.76255	4.81058	4.84142	4.5422	4.82516	4.98184	5.28884	5.22675	5.22675	5.03015	5.13935	5.02285	5.2636	4.987	5.16767	5.98496	5.83734	5.72816	5.59733	5.86796	5.66965	5.98484	5.40559	5.65576
	130	4.75485	4.94287	4.82831	4.78981	4.7482	4.73886	4.77905	4.79232	4.54819	4.82921	4.97118	5.28497	5.20585	5.17632	5.088	5.14367	5.02967	5.20697	4.99669	5.16757	5.96465	5.88992	5.73904	5.6276	5.86292	5.63362	5.93341	5.41327	5.65038
	131	4.76167	4.94966	4.82013	4.79462	4.76283	4.74316	4.79001	4.77963	4.55537	4.82207	4.96405	5.3097	5.21444	5.18929	5.06464	5.1581	5.05493	5.20981	4.96882	5.14134	5.96787	5.9409	5.78953	5.60088	5.86754	5.64937	5.93171	5.37987	5.62295
	132	4.74792	4.9294	4.84067	4.80814	4.76606	4.73533	4.80431	4.81279	4.54787	4.83696	4.9558	5.29413	5.2029	5.18808	5.03829	5.15053	5.06096	5.24756	4.97557	5.1488	5.94953	5.97946	5.8039	5.57358	5.87485	5.64392	5.95152	5.3925	5.62756
	133	4.76114	4.94384	4.82214	4.7996	4.74315	4.75002	4.7669	4.8119	4.56895	4.80331	4.98868	5.28257	5.1924	5.17875	5.07003	5.16447	5.05055	5.22424	4.97415	5.11644	5.93573	5.99473	5.80559	5.58368	5.88553	5.62661	5.92547	5.40448	5.6187
	134	4.78017	4.93721	4.83656	4.78897	4.7695	4.75854	4.7602	4.80717	4.56021	4.7851	4.99801	5.28666	5.19174	5.17938	5.1221	5.18066	5.05891	5.24019	4.96516	5.12866	5.93486	5.995	5.80746	5.60227	5.87827	5.63804	5.93224	5.43406	5.64663
	135	4.78638	4.92541	4.83083	4.79803	4.78935	4.7437	4.77299	4.81738	4.52212	4.82514	5.00486	5.26594	5.1745	5.1794	5.15967	5.2342	5.08116	5.2154	4.94777	5.13191	5.91017	5.98205	5.81569	5.62072	5.87325	5.66174	5.9105	5.45936	5.66854
	136	4.79756	4.93203	4.80981	4.81265	4.8004	4.75999	4.79457	4.82422	4.53705	4.79652	5.02293	5.2614	5.15048	5.15495	5.14073	5.22033	5.09433	5.27283	4.97267	5.09755	5.9012	5.95977	5.79681	5.63657	5.85248	5.65948	5.9402	5.49292	5.65755
	137	4.78154	4.90629	4.84554	4.78792	4.78574	4.75149	4.76396	4.86113	4.54322	4.80373	5.01471	5.24256	5.19294	5.12804	5.13858	5.24759	5.12723	5.26765	4.97984	5.11179	5.89072	5.98778	5.7711	5.64908	5.87249	5.67828	5.92631	5.50072	5.68545
	138	4.76761	4.89355	4.84125	4.79582	4.79977	4.77972	4.78406	4.83008	4.60579	4.77844	5.04692	5.23754	5.1886	5.15117	5.14916	5.25148	5.16526	5.2574	4.99945	5.09859	5.90742	5.95182	5.78754	5.66571	5.86889	5.72495	5.90269	5.51769	5.69408
	139	4.7276	4.90161	4.80911	4.80556	4.81487	4.78959	4.80107	4.85207	4.59165	4.80298	5.0551	5.22517	5.19968	5.19119	5.12643	5.26427	5.16077	5.23619	4.97403	5.10508	5.92596	5.93905	5.78695	5.65484	5.86512	5.74547	5.87067	5.49108	5.71586
	140	4.73152	4.8908	4.81297	4.81574	4.80481	4.80311	4.80714	4.8199	4.59867	4.79961	5.05636	5.23204	5.25395	5.25346	5.11186	5.28797	5.15663	5.22269	4.98642	5.0993	5.94686	5.95502	5.81045	5.6479	5.87457	5.73805	5.84717	5.49391	5.73545
	141	4.74489	4.89795	4.81745	4.81551	4.7919	4.7972	4.79589	4.83078	4.60084	4.82426	5.05906	5.21648	5.28891	5.2507	5.11187	5.26775	5.15852	5.22034	4.96952	5.12462	5.95583	5.99323	5.83195	5.64475	5.87613	5.74074	5.83608	5.47706	5.78489
	142	4.74135	4.91127	4.83808	4.83132	4.81803	4.7908	4.80087	4.81165	4.60809	4.81477	5.08615	5.20297	5.31887	5.26532	5.11794	5.25601	5.14623	5.19407	4.98427	5.1037	5.99292	6.03932	5.89704	5.64627	5.89338	5.72606	5.80565	5.50134	5.81318
	143	4.70747	4.91933	4.83539	4.81988	4.83275	4.76298	4.78545	4.80693	4.57492	4.80941	5.0692	5.23531	5.33367	5.28183	5.08751	5.26907	5.11847	5.22057	4.96093	5.09885	6.03936	6.10925	5.92129	5.62419	5.9112	5.6995	5.82639	5.49261	5.82524
	144	4.71323	4.93988	4.81551	4.82375	4.80976	4.7998	4.79576	4.82914	4.59315	4.81721	5.08968	5.25101	5.32152	5.2464	5.07651	5.29198	5.15201	5.22235	4.98646	5.12147	6.07257	6.12001	5.904	5.6208	5.93288	5.7251	5.82013	5.53045	5.85035
	145	4.76424	4.95298	4.85455	4.81658	4.81099	4.82088	4.79943	4.82288	4.56539	4.81883	5.10116	5.24925	5.31797	5.25751	5.09299	5.32208	5.13981	5.22965	5.00078	5.10128	6.07812	6.11467	5.92291	5.64976	5.94708	5.70534	5.82698	5.55929	5.83931
	146	4.72428	4.95985	4.83864	4.80861	4.82659	4.87561	4.82418	4.84454	4.55473	4.82432	5.09852	5.24179	5.29959	5.24052	5.11065	5.30504	5.1726	5.22173	4.98086	5.13287	6.07333	6.11371	5.90856	5.67431	5.92289	5.71168	5.81365	5.57307	5.87183
	147	4.74989	4.95062	4.83955	4.82322	4.81504	4.84711	4.82323	4.83081	4.56115	4.82996	5.11679	5.21495	5.33322	5.24614	5.11351	5.28887	5.17299	5.23344	4.99458	5.09882	6.04652	6.16617	5.91037	5.68479	5.90691	5.70194	5.81811	5.62366	5.83027
	148	4.75724	4.95809	4.88064	4.82031	4.81352	4.833	4.81623	4.85494	4.57843	4.81395	5.10381	5.24532	5.32996	5.23831	5.12588	5.27097	5.19402	5.2382	5.00254	5.11759	6.06585	6.2119	5.9003	5.68165	5.88352	5.71253	5.80813	5.65824	5.8429
	149	4.73902	4.96349	4.86158	4.82488	4.80847	4.82375	4.83621	4.86338	4.57437	4.8108	5.08747	5.25842	5.33692	5.2441	5.15736	5.25517	5.19812	5.24193	5.00932	5.11661	6.04206	6.223	5.90177	5.67237	5.85452	5.716	5.81148	5.67787	5.88485
	150	4.73641	4.95039	4.8752	4.80448	4.80686	4.80067	4.82625	4.84954	4.58668	4.84521	5.06858	5.28545	5.38458	5.23067	5.17845	5.27716	5.20317	5.23869	4.99177	5.1212	6.06395	6.23414	5.88261	5.67225	5.8678	5.73531	5.80608	5.66786	5.92101
	151	4.75044	4.98179	4.88868	4.81104	4.80899	4.83353	4.84198	4.83568	4.59078	4.83147	5.07953	5.29611	5.39762	5.22212	5.18985	5.29233	5.21171	5.21955	4.98677	5.11683	6.06518	6.24901	5.8587	5.68018	5.8683	5.7644	5.77586	5.68072	5.93817
	152	4.76266	4.99286	4.90078	4.8198	4.84833	4.8434	4.85103	4.84679	4.58699	4.82567	5.09419	5.33903	5.43679	5.28604	5.19624	5.31792	5.22993	5.23135	4.98269	5.13398	6.08879	6.26166	5.87783	5.68843	5.84882	5.78571	5.79011	5.74056	5.93505
	153	4.77506	5.01164	4.92828	4.82997	4.83596	4.82582	4.85597	4.86319	4.60303	4.81706	5.09998	5.37232	5.50689	5.3163	5.17006	5.3375	5.20379	5.24596	5.00731	5.16147	6.10017	6.24483	5.87866	5.6524	5.87585	5.76832	5.81842	5.81667	5.94138
	154	4.78309	5.04441	4.92417	4.82266	4.83436	4.85695	4.84708	4.86019	4.63581	4.83288	5.08517	5.37157	5.49545	5.28829	5.16485	5.31991	5.19412	5.25027	5.06533	5.14088	6.08329	6.22381	5.86677	5.64506	5.91099	5.75523	5.85276	5.87727	5.90465
	155	4.78473	5.05297	4.90721	4.82303	4.84844	4.85487	4.84184	4.85694	4.61646	4.81932	5.05973	5.37473	5.49794	5.30607	5.17404	5.35276	5.22345	5.25615	5.0402	5.16302	6.07387	6.22058	5.89444	5.63785	5.94808	5.76706	5.87018	5.89768	5.90568
	156	4.76854	5.04374	4.91742	4.82803	4.85301	4.88567	4.85662	4.87111	4.63437	4.82103	5.06609	5.36854	5.48899	5.30638	5.19006	5.35179	5.21285	5.26095	5.06567	5.17945	6.06185	6.20363	5.9103	5.64088	5.94508	5.75494	5.89743	5.95774	5.91135
	157	4.761	5.02972	4.92448	4.82571	4.86592	4.87715	4.87373	4.87765	4.62576	4.83374	5.05434	5.36848	5.47647	5.29936	5.17886	5.32672	5.21275	5.23272	5.06696	5.14818	6.05726	6.17631	5.9103	5.62458	5.91871	5.74924	5.88661	5.97326	5.88101
	158	4.77826	5.01942	4.91014	4.847	4.85105	4.85253	4.89975	4.84725	4.5842	4.8264	5.06984	5.3544	5.51421	5.31391	5.15613	5.33237	5.17208	5.21073	5.0794	5.14595	6.03717	6.18895	5.93891	5.59607	5.91805	5.70356	5.87683	5.97036	5.87125
	159	4.76053	4.99351	4.92271	4.84517	4.84865	4.85283	4.85457	4.85166	4.56465	4.819	5.07006	5.32562	5.50813	5.33336	5.18434	5.31512	5.16317	5.19306	5.05962	5.13122	6.00273	6.17257	5.96565	5.6171	5.90099	5.69423	5.89009	5.96796	5.83483
	160	4.7804	4.9919	4.92364	4.87418	4.88886	4.84537	4.86887	4.84607	4.57364	4.80195	5.07856	5.30609	5.50519	5.3226	5.17953	5.3031	5.18133	5.22063	5.07333	5.17322	5.98638	6.16244	5.96007	5.60654	5.88501	5.6965	5.93092	5.99118	5.8567
	161	4.77831	5.001	4.94043	4.8898	4.87844	4.82419	4.86662	4.86747	4.5719	4.809	5.1158	5.31913	5.50517	5.32843	5.18219	5.32139	5.19887	5.18424	5.05255	5.14624	5.99485	6.15457	5.96578	5.60631	5.90524	5.7	5.91886	5.96032	5.83694
	162	4.79481	5.02078	4.94079	4.87851	4.89238	4.82831	4.87692	4.84611	4.5713	4.77818	5.0984	5.317	5.46802	5.32019	5.2108	5.31953	5.19499	5.16075	5.05839	5.12976	5.98802	6.11404	5.95939	5.62381	5.90514	5.70953	5.90127	5.96387	5.83212
	163	4.78422	5.03524	4.90626	4.88421	4.93394	4.8408	4.8511	4.81235	4.57664	4.77616	5.0834	5.31186	5.48501	5.32383	5.22329	5.31906	5.17148	5.17356	5.09282	5.12622	5.98423	6.11796	5.95334	5.6323	5.89723	5.72258	5.91573	5.97824	5.83496
	164	4.77498	5.04116	4.91511	4.866	4.94959	4.86107	4.85743	4.81487	4.59881	4.77791	5.08626	5.33399	5.47038	5.33064	5.20544	5.33972	5.17288	5.19894	5.09997	5.11898	5.99726	6.09329	5.94712	5.61026	5.91323	5.7664	5.92809	5.95741	5.83238
	165	4.77662	5.06556	4.92828	4.85993	4.94622	4.86544	4.84689	4.79316	4.55839	4.7769	5.08308	5.31888	5.47462	5.3342	5.20286	5.33514	5.16456	5.19088	5.1071	5.08341	5.97873	6.09147	5.9237	5.59724	5.90987	5.7921	5.94274	5.96464	5.80175
	166	4.78406	5.06111	4.94828	4.85677	4.94094	4.8715	4.83133	4.80535	4.55695	4.7787	5.0723	5.32245	5.47374	5.32181	5.19757	5.34269	5.11637	5.17825	5.10171	5.08679	5.99239	6.08768	5.9082	5.58612	5.91476	5.76014	5.95845	5.96025	5.8018
	167	4.79216	5.06894	4.96111	4.85415	4.95287	4.89653	4.81155	4.78489	4.53928	4.80463	5.09133	5.35878	5.49326	5.34759	5.2028	5.33793	5.12455	5.17453	5.09992	5.10451	6.0616	6.12321	5.93087	5.58921	5.90679	5.76985	6.01217	5.96142	5.81217
	168	4.81051	5.08609	4.9681	4.86526	4.97068	4.88298	4.8226	4.78836	4.53444	4.80088	5.0721	5.32848	5.49145	5.33861	5.20892	5.35339	5.11721	5.17593	5.06892	5.0978	6.11489	6.1602	5.91123	5.60464	5.91757	5.76692	6.03871	5.94045	5.80654
	169	4.8189	5.05676	4.96601	4.83669	4.98633	4.89903	4.82338	4.77686	4.52941	4.81111	5.09481	5.30535	5.49536	5.33627	5.20095	5.37542	5.11027	5.17941	5.0738	5.09685	6.13418	6.20693	5.89067	5.61618	5.94012	5.75821	6.04622	5.95618	5.80529
	170	4.80717	5.03541	4.97445	4.82581	4.98563	4.93397	4.83083	4.78302	4.53557	4.80652	5.10987	5.25443	5.51385	5.31288	5.16803	5.38163	5.09767	5.16995	5.04855	5.09572	6.12209	6.23734	5.86003	5.59819	5.94917	5.73926	6.04287	5.96664	5.79513
	171	4.76619	4.99248	4.96528	4.83397	4.96852	4.93558	4.81324	4.79055	4.50924	4.82007	5.12383	5.26909	5.48676	5.34298	5.16059	5.33929	5.10923	5.16111	5.03944	5.09301	6.12856	6.22427	5.88821	5.59347	5.9099	5.74506	6.04271	5.99638	5.78241
	172	4.75158	5.00318	4.95792	4.86394	4.97448	4.90136	4.81852	4.78692	4.53847	4.80578	5.20794	5.27777	5.4884	5.34608	5.17543	5.33748	5.08695	5.16793	5.04843	5.08654	6.13547	6.25536	5.88212	5.61254	5.91042	5.72779	6.05079	6.00968	5.79008
	173	4.79084	4.99661	4.97164	4.89005	4.97853	4.91775	4.79871	4.79245	4.52353	4.78869	5.22585	5.27474	5.50511	5.35878	5.17042	5.34552	5.08533	5.17081	5.02796	5.08628	6.1317	6.30124	5.88325	5.61152	5.91255	5.71761	6.04834	5.99474	5.8172
	174	4.83854	5.01424	4.95662	4.88279	4.98411	4.92331	4.78643	4.80536	4.53946	4.78964	5.23754	5.32296	5.51556	5.32999	5.19898	5.36031	5.13267	5.16844	5.03941	5.09291	6.16929	6.34403	5.85114	5.63973	5.93098	5.70714	6.04215	6.00321	5.8337
	175	4.84572	5.04516	4.97117	4.8861	5.01173	4.93506	4.78356	4.80648	4.55355	4.8075	5.2294	5.29735	5.50229	5.3427	5.19352	5.36889	5.12929	5.16508	5.05471	5.07409	6.1434	6.35384	5.85679	5.63255	5.94183	5.7051	6.02168	5.99865	5.81896
	176	4.85064	5.02171	4.95939	4.88202	5.02374	4.95533	4.80287	4.81345	4.55346	4.7804	5.24003	5.27946	5.47328	5.32129	5.17722	5.35544	5.14054	5.20004	5.06679	5.07692	6.12957	6.34178	5.83409	5.61109	5.92942	5.71924	6.04564	5.97242	5.81529
	177	4.85248	5.03889	4.94689	4.88458	5.00511	4.94247	4.80902	4.81664	4.55747	4.80992	5.18701	5.28422	5.48836	5.31593	5.15947	5.33513	5.15468	5.21561	5.07615	5.09772	6.12928	6.34651	5.82161	5.59565	5.90802	5.73206	6.0329	5.96521	5.82355
	178	4.80756	5.03338	4.96035	4.87655	5.00803	4.92969	4.84003	4.83115	4.5491	4.82331	5.20841	5.31265	5.50969	5.33174	5.18682	5.33917	5.14282	5.1971	5.10714	5.10019	6.14594	6.33411	5.83326	5.6138	5.90851	5.72512	6.00127	5.96055	5.84653
	179	4.8133	5.04673	4.95389	4.88207	5.02114	4.93774	4.80633	4.78949	4.55865	4.84402	5.22181	5.30179	5.55243	5.31413	5.17917	5.32983	5.12425	5.20169	5.1344	5.09701	6.13033	6.33029	5.81348	5.58006	5.89726	5.70784	5.99914	5.97255	5.87505
	180	4.8035	5.03173	4.97214	4.86099	4.99449	4.93367	4.80203	4.80165	4.6003	4.84587	5.20218	5.30186	5.55704	5.30746	5.17571	5.33132	5.12977	5.22344	5.1607	5.10654	6.12141	6.33052	5.80612	5.56745	5.89083	5.7102	6.00871	5.98521	5.91929
	181	4.80053	5.00891	4.97067	4.88151	4.99116	4.93617	4.81333	4.80301	4.60425	4.86385	5.17046	5.28557	5.56146	5.33708	5.15241	5.31551	5.13213	5.22119	5.19029	5.09623	6.10755	6.32841	5.84861	5.54773	5.87532	5.71063	5.99848	5.99039	5.93331
	182	4.7879	4.98172	4.98248	4.88054	4.97839	4.91157	4.81916	4.81113	4.62133	4.83698	5.19309	5.28244	5.59068	5.31592	5.17034	5.28877	5.14483	5.21328	5.23365	5.13792	6.10358	6.34402	5.89253	5.56489	5.85177	5.73592	5.98234	6.00778	5.92042
	183	4.79121	4.99287	4.99666	4.87314	4.99308	4.8946	4.82288	4.80443	4.63798	4.84772	5.18756	5.29889	5.63827	5.34949	5.16249	5.26338	5.16325	5.21155	5.19424	5.19514	6.11235	6.33765	5.95018	5.55307	5.82697	5.78326	5.97857	5.96109	5.93437
	184	4.7977	4.98996	5.00524	4.8989	4.98755	4.88088	4.84088	4.8031	4.62848	4.86853	5.16674	5.26012	5.64205	5.35996	5.1699	5.2679	5.18853	5.20938	5.19588	5.19017	6.06865	6.32268	5.97041	5.56027	5.82891	5.8421	5.98853	5.95159	5.93752
	185	4.77728	4.9803	5.00309	4.87698	5.00189	4.88631	4.85492	4.82257	4.62802	4.87662	5.15893	5.28184	5.66946	5.34105	5.19964	5.28514	5.20514	5.24129	5.16325	5.18416	6.09112	6.33105	5.95975	5.58336	5.84188	5.8733	6.00621	5.91988	5.92759
	186	4.7639	4.97995	5.03135	4.90716	5.02582	4.90196	4.87355	4.84697	4.60766	4.87789	5.13489	5.22659	5.67661	5.36015	5.19985	5.2565	5.20334	5.25185	5.15436	5.15839	6.0375	6.33924	5.97939	5.57912	5.81459	5.87897	6.00252	5.92977	5.9091
	187	4.76244	4.93942	5.04523	4.91182	5.03607	4.87462	4.87002	4.85015	4.61144	4.87875	5.13084	5.24335	5.63034	5.34306	5.2003	5.25173	5.20579	5.25909	5.16166	5.17934	6.0501	6.31005	5.96329	5.57551	5.80576	5.89289	5.99886	5.96303	5.91962
	188	4.75451	4.9637	5.00441	4.90107	5.03612	4.8832	4.87334	4.84907	4.60968	4.8811	5.11575	5.25348	5.62479	5.32552	5.21142	5.24558	5.1657	5.25545	5.13588	5.21745	6.04566	6.33045	5.95169	5.57815	5.79827	5.87535	5.99127	5.94535	5.90815
	189	4.76323	4.97125	5.00467	4.93749	5.05054	4.88633	4.8484	4.85546	4.6245	4.89375	5.11922	5.24201	5.6312	5.34436	5.20775	5.22402	5.16005	5.23759	5.16142	5.25016	6.00167	6.34465	5.96861	5.56974	5.7833	5.91007	5.97735	5.98351	5.91406
	190	4.76421	4.94256	5.03075	4.95244	5.03436	4.86294	4.82856	4.83573	4.63895	4.9053	5.10436	5.2591	5.61277	5.35527	5.19131	5.20793	5.14604	5.24138	5.16998	5.29777	6.01037	6.33215	5.97408	5.545	5.78243	5.93445	5.99301	6.03087	5.92606
	191	4.76159	4.95745	5.01911	4.9713	5.01656	4.8452	4.8413	4.84811	4.65168	4.91382	5.08499	5.27369	5.61252	5.38758	5.19229	5.20834	5.17209	5.27459	5.15642	5.3289	6.01998	6.33774	5.98554	5.55115	5.79706	5.97081	6.01708	6.05084	5.93797
	192	4.76069	4.96094	5.02989	5.00421	5.01483	4.86201	4.86064	4.86543	4.65692	4.9482	5.12617	5.27239	5.58722	5.45009	5.19745	5.21864	5.16295	5.25992	5.13299	5.34574	6.02206	6.31504	5.9868	5.57827	5.81751	5.97023	5.99893	6.06097	5.94902
	193	4.78441	4.95857	5.02054	4.98812	5.01524	4.87324	4.85521	4.85411	4.63303	4.95781	5.12755	5.2963	5.57642	5.47796	5.17831	5.20399	5.19037	5.28048	5.16094	5.33158	6.05888	6.30271	5.97738	5.61971	5.81128	6.00075	6.02308	6.09508	5.936
	194	4.78888	4.99594	5.01423	4.98476	5.01654	4.854	4.88202	4.88005	4.6632	4.93852	5.16841	5.28522	5.59366	5.52294	5.16723	5.18889	5.2135	5.28108	5.19956	5.3418	6.05956	6.30843	5.96293	5.62912	5.80404	6.02316	6.01629	6.12208	5.96005
	195	4.84287	4.9846	5.03311	4.99558	5.00666	4.84312	4.89422	4.86724	4.69371	4.93502	5.14289	5.29964	5.58954	5.55347	5.1506	5.16687	5.20829	5.28281	5.20489	5.33082	6.07284	6.30176	5.98161	5.62848	5.78407	6.03799	6.01771	6.12081	5.98188
	196	4.82069	5.00844	5.03837	5.00872	5.01207	4.81324	4.88407	4.88062	4.6965	4.93811	5.18037	5.3302	5.57176	5.54748	5.17537	5.13106	5.19172	5.27756	5.19528	5.3128	6.09478	6.28325	5.97199	5.65238	5.74552	6.03844	6.01353	6.1032	5.97609
	197	4.82451	5.03185	5.02896	4.99977	5.01867	4.80061	4.87623	4.88144	4.70534	4.92652	5.19941	5.33638	5.58723	5.5229	5.17044	5.15312	5.19093	5.27246	5.21955	5.29773	6.10249	6.28846	5.93482	5.64766	5.76931	6.05306	6.00918	6.11967	5.97591
	198	4.82599	5.0634	5.04677	4.97938	5.00984	4.84244	4.89542	4.87184	4.71146	4.89655	5.20246	5.3481	5.57216	5.52647	5.19284	5.14977	5.20247	5.28079	5.19568	5.31934	6.10289	6.27807	5.93348	5.66805	5.7727	6.07527	6.0108	6.09144	5.99923
	199	4.81571	5.05635	5.0436	4.98433	5.04055	4.83511	4.89988	4.87458	4.69541	4.9089	5.20709	5.35962	5.57688	5.52088	5.16895	5.1671	5.23316	5.26339	5.1833	5.31011	6.11276	6.29251	5.92572	5.64332	5.77208	6.09349	5.98101	6.07617	5.9896
	200	4.81899	5.08296	5.07472	5.00012	5.01354	4.83289	4.9086	4.86196	4.70317	4.93505	5.20795	5.36569	5.58352	5.54329	5.17732	5.21268	5.26355	5.30987	5.20839	5.34396	6.11098	6.32892	5.93936	5.64571	5.7867	6.10295	5.97469	6.08528	6.00926
	201	4.83631	5.08779	5.08534	5.01278	5.01788	4.86059	4.89679	4.85569	4.71414	4.94717	5.2201	5.38648	5.60445	5.5545	5.17177	5.24147	5.26876	5.34472	5.26524	5.33153	6.12307	6.36044	5.94287	5.61919	5.73775	6.11534	5.96189	6.08505	5.98446
	202	4.85741	5.09342	5.11065	5.03854	4.9947	4.81944	4.92065	4.86298	4.72951	4.9428	5.21834	5.38694	5.60491	5.53279	5.19035	5.24578	5.31658	5.31417	5.27712	5.36855	6.10848	6.36525	5.91703	5.59769	5.74974	6.1608	5.92343	6.08011	6.01302
	203	4.83634	5.10458	5.11862	5.03461	4.97893	4.83488	4.95187	4.84021	4.7371	4.96901	5.2335	5.43981	5.59805	5.55468	5.26102	5.25326	5.3081	5.29925	5.28473	5.34362	6.14408	6.35903	5.93412	5.6149	5.77805	6.16128	5.8842	6.08025	5.98663
	204	4.8583	5.13098	5.09804	5.07036	4.99543	4.8312	4.94789	4.84248	4.74622	4.9515	5.28616	5.44268	5.59994	5.56088	5.25039	5.24472	5.30857	5.29147	5.29929	5.36596	6.13178	6.36144	5.93449	5.60346	5.79383	6.16015	5.86583	6.08392	5.99216
	205	4.87088	5.1223	5.10539	5.08334	4.98649	4.84773	4.96162	4.82214	4.75066	4.98312	5.28862	5.41443	5.58532	5.56548	5.25894	5.25265	5.31814	5.29979	5.31841	5.37451	6.10442	6.34526	5.93519	5.60723	5.80827	6.16185	5.85287	6.09718	5.97601
	206	4.85569	5.08654	5.09794	5.08067	5.00493	4.86308	4.96266	4.84147	4.77553	4.96711	5.27291	5.38721	5.57895	5.5764	5.25315	5.257	5.35171	5.33576	5.29292	5.37965	6.07714	6.32623	5.97065	5.59786	5.83204	6.16771	5.85506	6.07211	5.98014
	207	4.86254	5.06524	5.09271	5.09439	5.00913	4.86489	4.98522	4.84695	4.76946	4.95077	5.28332	5.3714	5.63527	5.57689	5.21928	5.23272	5.34346	5.3743	5.24844	5.35146	6.05812	6.3796	6.01851	5.55789	5.83245	6.14639	5.84061	6.02615	6.00349
	208	4.86848	5.06316	5.14402	5.09064	4.98681	4.849	4.97513	4.84261	4.74143	4.93779	5.27184	5.37541	5.6253	5.5593	5.22621	5.23495	5.33613	5.36608	5.24711	5.359	6.06238	6.37593	6.06135	5.56583	5.85232	6.13207	5.82732	6.0167	6.05602
	209	4.86675	5.07595	5.13615	5.09753	5.00864	4.85872	4.97681	4.84912	4.7492	4.95483	5.27363	5.41432	5.62074	5.56825	5.23145	5.24251	5.32028	5.36354	5.26508	5.37097	6.09625	6.3874	6.08345	5.56705	5.87491	6.10042	5.82158	6.02378	6.1158
	210	4.84604	5.11012	5.13049	5.10158	5.01734	4.8611	4.94824	4.84011	4.78059	4.95706	5.27631	5.41272	5.65574	5.56809	5.25589	5.21757	5.36547	5.3496	5.27716	5.3252	6.0926	6.40646	6.09997	5.59343	5.8553	6.07643	5.80598	6.02215	6.14768
	211	4.83622	5.09972	5.17253	5.11245	5.045	4.84497	4.9416	4.834	4.79369	4.91517	5.25915	5.40542	5.66385	5.57803	5.23281	5.20145	5.36423	5.34575	5.27458	5.32433	6.08958	6.414	6.11507	5.56195	5.84999	6.06053	5.80016	6.01277	6.19784
	212	4.81457	5.11561	5.18097	5.12423	5.03379	4.83366	4.94503	4.84721	4.80191	4.915	5.24394	5.40692	5.65348	5.5757	5.25794	5.18863	5.37772	5.36274	5.30066	5.30145	6.09036	6.40267	6.11881	5.584	5.84089	6.06657	5.80933	6.02314	6.20512
	213	4.80273	5.11821	5.1761	5.13166	5.05679	4.83099	4.94315	4.86462	4.80066	4.93201	5.20751	5.3974	5.64488	5.55843	5.26657	5.19779	5.3525	5.36172	5.26349	5.31912	6.07475	6.39338	6.11378	5.58762	5.84221	6.06253	5.8094	5.97907	6.24675
	214	4.78427	5.10532	5.17055	5.1407	5.06547	4.83751	4.92237	4.85772	4.77153	4.92636	5.18742	5.39723	5.64111	5.56133	5.28156	5.2077	5.35574	5.35792	5.22463	5.34179	6.07661	6.40933	6.11795	5.60106	5.84207	6.07198	5.81495	5.93548	6.29105
	215	4.76546	5.11201	5.1748	5.10629	5.07577	4.82733	4.89503	4.85848	4.74613	4.95443	5.17612	5.38808	5.64397	5.55003	5.27381	5.19212	5.39221	5.37193	5.21657	5.31838	6.06901	6.4275	6.10777	5.59107	5.81832	6.10668	5.84027	5.92261	6.29196
	216	4.77335	5.09768	5.18291	5.09971	5.06482	4.81381	4.93182	4.87196	4.72594	4.93511	5.18566	5.35468	5.63862	5.57047	5.25653	5.15787	5.36726	5.38572	5.22196	5.31792	6.03027	6.43611	6.13463	5.57875	5.78844	6.08225	5.86374	5.92581	6.30121
	217	4.77771	5.07766	5.18681	5.09424	5.05813	4.79749	4.90818	4.8733	4.75484	4.93897	5.18769	5.36874	5.64228	5.62489	5.2562	5.16053	5.35512	5.33735	5.23762	5.33085	6.04633	6.46293	6.18064	5.57584	5.78803	6.06869	5.85018	5.9347	6.31713
	218	4.77032	5.09408	5.19479	5.08174	5.05143	4.79704	4.90146	4.83178	4.76083	4.95089	5.17152	5.36426	5.64715	5.66349	5.26893	5.15353	5.3381	5.29155	5.20201	5.324	6.03192	6.48946	6.22223	5.58907	5.78548	6.0476	5.87723	5.89386	6.30657
	219	4.76163	5.08943	5.18311	5.10834	5.0689	4.80223	4.88929	4.80801	4.75268	4.93245	5.14298	5.36946	5.64123	5.65296	5.28105	5.15264	5.33637	5.30035	5.23107	5.35944	6.03522	6.4944	6.23545	5.60088	5.79115	6.04179	5.96002	5.92325	6.3149
	220	4.73687	5.07295	5.1719	5.09169	5.07741	4.81188	4.89272	4.82673	4.78184	4.94682	5.13853	5.33506	5.66525	5.64059	5.25495	5.16812	5.34048	5.30316	5.24907	5.41303	6.0272	6.51654	6.23789	5.58281	5.80378	6.03451	6.00837	5.93643	6.30973
	221	4.73272	5.04131	5.20393	5.09316	5.04997	4.83195	4.89592	4.81694	4.79483	4.94965	5.14987	5.35359	5.62201	5.65106	5.25758	5.16778	5.32554	5.29	5.23775	5.43913	6.08295	6.47672	6.24934	5.61869	5.81647	6.01039	6.03607	5.9268	6.31023
	222	4.75478	5.08497	5.15959	5.10327	5.05863	4.82801	4.88685	4.80805	4.78364	4.95832	5.12156	5.35666	5.60186	5.66873	5.24139	5.16918	5.30542	5.29617	5.18468	5.4357	6.11086	6.46213	6.26282	5.66044	5.84733	5.98977	6.07654	5.87255	6.29296
	223	4.72584	5.07336	5.14648	5.11303	5.04657	4.83267	4.87207	4.83321	4.74545	4.94039	5.12587	5.35672	5.58052	5.66505	5.27029	5.16749	5.32019	5.29966	5.18268	5.44594	6.13973	6.43673	6.25808	5.71449	5.84741	5.98889	6.13301	5.87179	6.29079
	224	4.71398	5.0877	5.12648	5.10405	5.0742	4.83042	4.88304	4.84198	4.76845	4.94797	5.15119	5.34673	5.58605	5.63323	5.28093	5.17429	5.36246	5.30332	5.21234	5.48555	6.1489	6.43295	6.22035	5.73474	5.86237	6.0053	6.1491	5.89424	6.31737
	225	4.72279	5.07494	5.13655	5.06888	5.09306	4.84974	4.89882	4.83406	4.81079	4.98394	5.14814	5.3313	5.57809	5.63193	5.29724	5.17566	5.36285	5.29326	5.21735	5.48335	6.13944	6.39741	6.20021	5.75379	5.86071	5.98948	6.15415	5.89373	6.32729
	226	4.71844	5.07272	5.11907	5.06759	5.11826	4.85401	4.89379	4.8356	4.80961	4.99066	5.10876	5.34509	5.57639	5.66882	5.30104	5.1727	5.33622	5.3033	5.23156	5.48933	6.15432	6.38911	6.21614	5.76739	5.84833	5.95962	6.16237	5.90247	6.35296
	227	4.69257	5.08834	5.12831	5.08138	5.11575	4.8567	4.87614	4.83824	4.83403	4.99568	5.1361	5.35852	5.59407	5.72412	5.29375	5.17455	5.36839	5.30562	5.2093	5.52835	6.16452	6.38976	6.21366	5.78824	5.85689	6.00525	6.15534	5.8772	6.39518
	228	4.72004	5.08547	5.13714	5.09888	5.11285	4.85862	4.90682	4.82292	4.81473	5.04474	5.13909	5.32188	5.58262	5.72725	5.30348	5.19306	5.37589	5.32205	5.21627	5.51252	6.14041	6.35249	6.21561	5.83324	5.89474	6.04741	6.15029	5.87789	6.38004
	229	4.72482	5.05537	5.10536	5.09783	5.12189	4.87968	4.92781	4.82863	4.82695	5.02768	5.11697	5.36697	5.59536	5.71696	5.29949	5.18536	5.35794	5.34681	5.19885	5.50497	6.20203	6.3547	6.20242	5.85062	5.91613	6.04662	6.1346	5.85933	6.36388
	230	4.69844	5.10646	5.11289	5.09655	5.11762	4.8731	4.92063	4.82203	4.80426	5.02791	5.12665	5.39933	5.65047	5.685	5.28163	5.18712	5.38004	5.35266	5.19001	5.49055	6.25445	6.38944	6.15051	5.84373	5.94416	6.06918	6.14202	5.84562	6.34403
	231	4.71329	5.1222	5.16256	5.07301	5.11042	4.88448	4.92739	4.82951	4.79797	5.0151	5.13979	5.40002	5.65003	5.67945	5.29837	5.17013	5.37239	5.37046	5.19843	5.49828	6.24167	6.37503	6.14123	5.86088	5.92326	6.06527	6.14743	5.84846	6.34061
	232	4.7267	5.09929	5.16143	5.0733	5.12436	4.85828	4.91849	4.84331	4.81508	5.03063	5.15688	5.38099	5.65303	5.685	5.35517	5.1662	5.36272	5.38567	5.21025	5.50338	6.23723	6.38246	6.14475	5.92034	5.90001	6.06013	6.13699	5.8573	6.33643
	233	4.73363	5.08547	5.16171	5.08669	5.14625	4.84158	4.91788	4.83142	4.83284	5.03604	5.1447	5.36409	5.6466	5.6832	5.35459	5.18449	5.39901	5.43145	5.20813	5.48304	6.23433	6.3908	6.15899	5.96639	5.91162	6.08412	6.13943	5.84983	6.30653
	234	4.73032	5.05517	5.15521	5.08434	5.14925	4.85717	4.93304	4.82802	4.84339	5.01342	5.14428	5.34578	5.63184	5.6928	5.35026	5.164	5.35878	5.48164	5.18366	5.46786	6.23641	6.40237	6.19527	6.01762	5.88358	6.03569	6.18587	5.82529	6.29235
	235	4.73419	5.0441	5.14964	5.11614	5.14304	4.83332	4.89409	4.87333	4.83153	4.99925	5.1488	5.35748	5.58852	5.6802	5.34099	5.17459	5.3641	5.4559	5.17934	5.46841	6.26257	6.37623	6.19239	6.03964	5.89736	6.02484	6.17915	5.82973	6.28241
	236	4.74063	5.0423	5.11297	5.1102	5.1487	4.84995	4.88046	4.8509	4.84877	4.98982	5.17495	5.36552	5.58667	5.68674	5.33289	5.13545	5.37736	5.45197	5.21366	5.4686	6.27417	6.37766	6.19325	6.05231	5.8628	6.03305	6.18028	5.88349	6.24242
	237	4.74185	5.04825	5.11795	5.11648	5.14898	4.8131	4.89055	4.8391	4.87653	4.96511	5.21985	5.36765	5.61216	5.69938	5.33356	5.13255	5.36892	5.44548	5.23103	5.50286	6.2896	6.41106	6.18296	6.08102	5.86705	5.99971	6.15889	5.93448	6.25772
	238	4.8004	5.066	5.15206	5.10159	5.14439	4.81201	4.87708	4.8343	4.90593	4.99912	5.19442	5.40614	5.60759	5.67706	5.34124	5.13854	5.42565	5.45268	5.23222	5.50767	6.3342	6.42471	6.17202	6.12169	5.87514	6.0053	6.16099	5.97233	6.25927
	239	4.79007	5.09319	5.14719	5.0722	5.1502	4.82004	4.8964	4.84337	4.91044	5.00427	5.18307	5.38532	5.58135	5.69282	5.31668	5.14709	5.41451	5.42509	5.23845	5.52832	6.33699	6.43586	6.20386	6.13333	5.88746	5.97864	6.13377	5.98582	6.27067
	240	4.78086	5.05166	5.1289	5.09883	5.1277	4.8271	4.88738	4.81794	4.92302	5.01937	5.16775	5.37312	5.59598	5.69041	5.32113	5.15626	5.38764	5.42796	5.23492	5.4966	6.33037	6.47588	6.23348	6.14597	5.90365	5.94707	6.12671	5.98638	6.24189
	241	4.75254	5.03039	5.14844	5.11935	5.1405	4.82811	4.87965	4.82663	4.9097	4.99569	5.19676	5.3829	5.58319	5.69554	5.28544	5.15252	5.41119	5.41536	5.22914	5.51568	6.34397	6.47245	6.24435	6.11925	5.92132	5.95484	6.11664	5.9757	6.24495
	242	4.79704	5.0339	5.13559	5.12245	5.10867	4.82725	4.90507	4.82961	4.89802	5.01156	5.17407	5.36094	5.55057	5.67257	5.30201	5.14412	5.40786	5.41965	5.23092	5.51227	6.32039	6.49072	6.22577	6.12338	5.95063	5.95535	6.12381	5.97852	6.23545
	243	4.78561	5.00143	5.1078	5.11485	5.11578	4.84424	4.90231	4.83854	4.89474	5.00332	5.15617	5.36868	5.5302	5.65875	5.36075	5.12399	5.38749	5.4466	5.23465	5.50647	6.29673	6.52586	6.19948	6.1447	5.93553	5.96321	6.15594	5.9825	6.24511
	244	4.78885	4.99367	5.10218	5.10254	5.1402	4.8253	4.89039	4.8492	4.92165	5.00888	5.16945	5.49193	5.56313	5.68588	5.36017	5.10376	5.36964	5.46228	5.25765	5.50896	6.32322	6.56582	6.21194	6.12325	5.92448	6.00146	6.19677	5.99853	6.25834
	245	4.79691	5.01233	5.13285	5.12015	5.12903	4.80603	4.87451	4.85515	4.9325	5.02035	5.17638	5.52058	5.57148	5.72205	5.39087	5.11226	5.382	5.49259	5.26349	5.49256	6.33473	6.57961	6.2411	6.11702	5.92784	6.06284	6.23822	5.99815	6.25112
	246	4.79887	5.00532	5.1437	5.15386	5.13262	4.82491	4.89238	4.86788	4.93868	5.01129	5.18494	5.51606	5.55738	5.6834	5.43529	5.09089	5.35093	5.48449	5.29071	5.48365	6.37568	6.59987	6.19895	6.09404	5.90539	6.05019	6.27223	6.01737	6.23825
	247	4.79964	4.99951	5.13278	5.12112	5.14198	4.82236	4.86784	4.85875	4.95738	5.00252	5.21184	5.50093	5.55307	5.65288	5.45221	5.13877	5.35006	5.46351	5.32599	5.50013	6.38066	6.60825	6.16025	6.09214	5.96088	6.08688	6.29845	6.03914	6.23328
	248	4.79988	4.98112	5.10802	5.09861	5.144	4.84972	4.87255	4.84254	4.95996	4.99823	5.21655	5.5385	5.57541	5.70787	5.46893	5.17995	5.33116	5.48926	5.33371	5.52961	6.42496	6.61945	6.2066	6.09654	6.00892	6.17948	6.35613	6.04734	6.26114
	249	4.79412	4.99191	5.14276	5.15434	5.15906	4.86423	4.85659	4.87885	4.97073	5.03328	5.22762	5.55479	5.61155	5.68326	5.46241	5.18247	5.35896	5.50457	5.33483	5.53115	6.46235	6.64977	6.15998	6.09583	6.12284	6.26017	6.39054	6.05397	6.25462
	250	4.813	4.98995	5.16722	5.11981	5.14958	4.85722	4.88841	4.89905	4.9819	5.03109	5.19368	5.59547	5.61752	5.70627	5.45519	5.18963	5.36045	5.43843	5.36911	5.5191	6.504	6.64824	6.1591	6.12243	6.15745	6.32491	6.3544	6.08142	6.23889
	251	4.79818	5.04409	5.17966	5.13244	5.14974	4.85485	4.88725	4.8438	5.00714	5.02039	5.18766	5.60123	5.59143	5.6636	5.46258	5.18415	5.35432	5.43654	5.34836	5.48523	6.52762	6.62184	6.10006	6.16631	6.25092	6.33082	6.35703	6.05781	6.21242
	252	4.79985	5.0398	5.17244	5.09478	5.14767	4.84249	4.88324	4.84926	4.99559	5.00175	5.20409	5.57068	5.60877	5.64867	5.46742	5.21439	5.36159	5.41559	5.34667	5.46838	6.52614	6.6224	6.08226	6.19082	6.30309	6.34049	6.33406	6.05204	6.19772
	253	4.82691	5.02323	5.17317	5.08902	5.16661	4.85277	4.89206	4.83944	5.0014	4.9927	5.18434	5.58976	5.64037	5.66261	5.46887	5.20889	5.38042	5.45655	5.37028	5.47247	6.57369	6.6002	6.0891	6.19996	6.33396	6.34555	6.32762	6.06808	6.1814
	254	4.78301	5.025	5.16364	5.11853	5.15784	4.83568	4.90865	4.83982	5.02173	4.98276	5.19126	5.59109	5.61001	5.66598	5.45823	5.22645	5.41859	5.46002	5.38485	5.52561	6.59182	6.55742	6.08482	6.19272	6.37119	6.32506	6.30598	6.08759	6.20636
	255	4.79069	5.04591	5.14123	5.12005	5.15846	4.85422	4.88898	4.82984	5.06689	5.01391	5.20353	5.60352	5.61309	5.68654	5.42303	5.23316	5.41101	5.51064	5.3693	5.50371	6.61747	6.55929	6.10029	6.17042	6.37766	6.29257	6.30744	6.07087	6.18264
	256	4.82	5.05474	5.14909	5.15059	5.158	4.8797	4.85184	4.83991	5.05509	4.99718	5.19409	5.61259	5.60463	5.6979	5.42722	5.20737	5.40698	5.49782	5.35945	5.53319	6.64486	6.54618	6.11102	6.18459	6.36249	6.28372	6.28865	6.06438	6.20146
	257	4.81156	5.05906	5.13465	5.18124	5.16807	4.85805	4.8656	4.84496	5.06477	5.02354	5.18717	5.61006	5.61317	5.6951	5.4157	5.19115	5.3955	5.49156	5.36359	5.52937	6.65699	6.55427	6.11776	6.18651	6.34094	6.2741	6.28147	6.0563	6.19066
	258	4.80956	5.05086	5.15151	5.19194	5.17317	4.84683	4.87101	4.83305	5.03714	5.02491	5.18796	5.63338	5.59249	5.69001	5.41709	5.25086	5.36925	5.49758	5.40972	5.51304	6.68299	6.53697	6.12828	6.21196	6.34157	6.23955	6.29721	6.03244	6.16108
	259	4.80207	5.07503	5.11128	5.19624	5.17713	4.85909	4.83272	4.83697	5.02841	5.01554	5.22134	5.64801	5.54582	5.66486	5.4166	5.32922	5.34658	5.49144	5.42412	5.47703	6.69154	6.50132	6.11934	6.23728	6.30555	6.20084	6.3093	6.04256	6.1184
	260	4.81463	5.09982	5.09559	5.16785	5.17243	4.84049	4.78589	4.84513	5.03752	4.98816	5.22471	5.63751	5.58305	5.64286	5.47387	5.31615	5.34321	5.48539	5.4357	5.48688	6.67675	6.53899	6.10127	6.24469	6.28117	6.19719	6.31191	6.05156	6.1249
	261	4.83379	5.09272	5.11806	5.15783	5.1273	4.81213	4.78103	4.84357	5.04777	4.99763	5.22684	5.61043	5.58813	5.64624	5.48027	5.33283	5.31364	5.45953	5.40579	5.49127	6.64419	6.54284	6.10201	6.23172	6.28425	6.17225	6.29091	6.02957	6.12969
	262	4.83432	5.07127	5.13253	5.16451	5.11483	4.82211	4.77637	4.81993	5.01729	5.00711	5.21066	5.62601	5.61252	5.63517	5.51759	5.34324	5.3314	5.44111	5.40032	5.49108	6.64313	6.55409	6.09008	6.26404	6.27755	6.1882	6.2723	6.04291	6.12835
	263	4.83769	5.08195	5.14651	5.1642	5.12733	4.81929	4.76932	4.80524	5.02423	5.01618	5.20517	5.65654	5.60601	5.65619	5.51074	5.34786	5.33381	5.42997	5.42909	5.48022	6.63104	6.53167	6.10675	6.25019	6.25384	6.19345	6.25281	6.07605	6.11468
	264	4.80798	5.08159	5.16255	5.18744	5.14133	4.81103	4.78536	4.7908	5.04636	5.01002	5.24083	5.65457	5.6676	5.62395	5.48525	5.35808	5.35719	5.44839	5.43532	5.4758	6.60967	6.53317	6.0685	6.22648	6.27947	6.20859	6.26202	6.08595	6.1088
	265	4.82036	5.07112	5.16581	5.16243	5.12398	4.78905	4.8106	4.81919	5.0507	5.0081	5.26913	5.66447	5.68785	5.63741	5.46848	5.34465	5.34454	5.44164	5.43152	5.47733	6.6119	6.53373	6.0794	6.21061	6.2819	6.19536	6.23703	6.0779	6.10223
	266	4.85752	5.0895	5.17894	5.17167	5.09862	4.78799	4.8285	4.8023	5.03661	5.00631	5.26323	5.67081	5.66637	5.64999	5.44869	5.37965	5.33496	5.4276	5.42902	5.46209	6.62004	6.49346	6.09276	6.19884	6.30247	6.18857	6.20946	6.07116	6.08729
	267	4.84619	5.10411	5.16582	5.19967	5.09531	4.79291	4.81599	4.79767	5.05138	5.00174	5.25799	5.66982	5.6954	5.64439	5.45432	5.37039	5.31762	5.42248	5.42365	5.43173	6.62828	6.49092	6.08538	6.20543	6.29367	6.16979	6.19018	6.06084	6.05211
	268	4.83687	5.09879	5.16279	5.19015	5.11158	4.79329	4.79655	4.79336	5.04364	4.97056	5.25942	5.65729	5.70742	5.65071	5.43992	5.39796	5.29802	5.43829	5.4398	5.41547	6.60158	6.45909	6.08481	6.18831	6.29863	6.13672	6.18729	6.07234	6.03366
	269	4.846	5.09032	5.13905	5.19195	5.10672	4.79344	4.7749	4.82156	5.05147	4.96192	5.23667	5.63532	5.73045	5.65581	5.46345	5.33577	5.32782	5.44147	5.43003	5.40386	6.55427	6.46092	6.09201	6.20108	6.24263	6.15053	6.15232	6.0596	6.01644
	270	4.84212	5.05092	5.15786	5.21035	5.14331	4.77907	4.79695	4.7893	5.05129	4.94966	5.19131	5.62704	5.68451	5.60542	5.47566	5.34145	5.29846	5.46465	5.4243	5.3933	6.53626	6.41962	6.03993	6.17274	6.24372	6.11672	6.16811	6.06161	6.00582
	271	4.81088	5.05615	5.12793	5.15789	5.12877	4.75699	4.80214	4.81623	5.05019	4.94792	5.20939	5.62581	5.67434	5.59523	5.50444	5.3194	5.27896	5.44191	5.41951	5.42579	6.53374	6.40184	6.02991	6.1741	6.21313	6.09021	6.13117	6.05299	6.05765
	272	4.83276	5.06651	5.10811	5.14119	5.13121	4.75521	4.7785	4.79435	5.04433	4.98776	5.22485	5.61532	5.67508	5.57525	5.51502	5.32249	5.31527	5.44849	5.43895	5.41082	6.52729	6.38992	6.00816	6.17899	6.209	6.08799	6.12008	6.06349	6.08974
	273	4.85574	5.05976	5.10703	5.14879	5.1415	4.76242	4.77986	4.80961	5.05264	4.9658	5.22454	5.60235	5.67513	5.59362	5.52273	5.3193	5.30188	5.44889	5.43788	5.40867	6.51727	6.3759	6.02021	6.17321	6.18821	6.05704	6.10473	6.03072	6.1018
	274	4.86954	5.05341	5.10499	5.15872	5.15966	4.77032	4.77338	4.79553	5.02375	4.9688	5.16533	5.59338	5.67293	5.57524	5.51065	5.30399	5.30537	5.46252	5.44588	5.38391	6.51024	6.37329	6.00002	6.15602	6.15076	6.05218	6.11192	6.02675	6.09517
	275	4.82693	5.02522	5.10502	5.15511	5.14525	4.7421	4.78642	4.81052	5.01881	4.93371	5.16779	5.55706	5.64523	5.60405	5.47746	5.30935	5.31355	5.46712	5.44725	5.38258	6.47991	6.35934	6.01609	6.1297	6.11697	6.05105	6.11767	6.02853	6.12736
	276	4.83392	5.01336	5.1122	5.17244	5.14734	4.71169	4.80209	4.83606	5.02423	4.95171	5.15508	5.5875	5.63543	5.58535	5.47807	5.28214	5.33187	5.43983	5.46291	5.39758	6.50765	6.34941	6.00045	6.136	6.07869	6.05627	6.10008	6.05485	6.19268
	277	4.81058	5.05031	5.10167	5.17659	5.11918	4.69822	4.79648	4.80333	5.03916	4.95837	5.15838	5.60336	5.68682	5.60866	5.44842	5.28289	5.32616	5.449	5.46013	5.41534	6.48695	6.3926	6.04576	6.12834	6.069	6.04142	6.12433	6.11992	6.23492
	278	4.78917	5.03404	5.1267	5.19966	5.10819	4.70072	4.79953	4.81989	5.01272	4.99893	5.17147	5.5684	5.68414	5.61395	5.42424	5.31651	5.3418	5.45299	5.47349	5.41205	6.44642	6.38434	6.11758	6.12952	6.09659	6.05478	6.15551	6.17897	6.24043
	279	4.81563	5.01921	5.12813	5.21799	5.10372	4.7319	4.82865	4.81913	5.01802	4.97658	5.19148	5.55699	5.69935	5.61072	5.44039	5.28166	5.32014	5.45003	5.45137	5.39726	6.42974	6.40001	6.16216	6.15408	6.05499	6.03338	6.17187	6.1904	6.24164
	280	4.82836	4.99707	5.14888	5.21696	5.11287	4.73266	4.83341	4.8289	4.97845	4.98614	5.1954	5.54397	5.68591	5.60687	5.41042	5.25295	5.28909	5.44764	5.48044	5.38791	6.41076	6.38494	6.19671	6.16741	6.02601	5.99971	6.17134	6.22201	6.24226
	281	4.84753	5.00865	5.15058	5.21813	5.09486	4.72671	4.80378	4.83811	5.01116	4.9789	5.1774	5.519	5.71812	5.59656	5.40124	5.24537	5.30259	5.43583	5.48135	5.42442	6.38171	6.40487	6.20104	6.2289	6.01825	6.01487	6.15736	6.22745	6.27137
	282	4.83483	4.97983	5.16278	5.21567	5.10252	4.72785	4.79755	4.82292	5.01037	5.01251	5.17837	5.54811	5.74664	5.59348	5.40874	5.24474	5.32864	5.45528	5.50456	5.41171	6.39844	6.41658	6.22111	6.27779	6.01947	6.0538	6.18161	6.2503	6.24288
	283	4.84242	4.98179	5.18995	5.21669	5.12567	4.74004	4.84532	4.8319	5.04233	4.99184	5.16702	5.54558	5.71969	5.6193	5.39768	5.24531	5.31398	5.44726	5.51424	5.40815	6.385	6.37603	6.28667	6.28362	6.03287	6.06842	6.1768	6.25764	6.23309
	284	4.83142	5.01454	5.17869	5.2413	5.11971	4.7417	4.83729	4.84504	5.05064	4.97554	5.18032	5.52005	5.69623	5.62409	5.39761	5.22479	5.30204	5.45181	5.53462	5.41234	6.35094	6.35587	6.33185	6.28635	6.0157	6.07529	6.18712	6.27043	6.23191
	285	4.83941	4.97634	5.14768	5.25127	5.13679	4.72203	4.83192	4.83101	5.06756	4.98593	5.14658	5.54078	5.68728	5.62392	5.4088	5.2038	5.31947	5.43293	5.53754	5.40093	6.36285	6.3489	6.35912	6.3064	5.9925	6.09546	6.16171	6.2639	6.20615
	286	4.84784	5.01187	5.13933	5.25532	5.13937	4.71502	4.84901	4.82889	5.06703	4.96975	5.14829	5.55135	5.67048	5.61193	5.38376	5.20353	5.30728	5.44111	5.52732	5.44689	6.3694	6.32552	6.35333	6.27366	5.97972	6.08209	6.16663	6.25259	6.2219
	287	4.83885	5.02888	5.11528	5.24375	5.1484	4.70442	4.84679	4.82552	5.05741	4.99752	5.18321	5.52702	5.68322	5.63671	5.38567	5.21729	5.28448	5.4792	5.55316	5.48094	6.34416	6.34955	6.34533	6.2552	5.98592	6.06198	6.18063	6.24457	6.22998
	288	4.86303	5.04005	5.14069	5.23727	5.1266	4.70789	4.83358	4.87383	5.05483	4.9953	5.18157	5.5258	5.68139	5.67262	5.42215	5.2114	5.2823	5.5224	5.64168	5.51324	6.34397	6.37351	6.33227	6.29295	6.01672	6.06157	6.16505	6.22713	6.23086
	289	4.87733	5.03013	5.13355	5.23621	5.14964	4.72333	4.85002	4.87831	5.03911	5.03297	5.17432	5.53607	5.67034	5.71802	5.40631	5.2158	5.27664	5.5109	5.62849	5.51692	6.34607	6.37715	6.3771	6.28875	6.09121	6.05238	6.14281	6.21007	6.22787
	290	4.8578	5.05692	5.12891	5.27117	5.1589	4.7422	4.85204	4.85736	5.02848	5.02622	5.14982	5.54572	5.63957	5.72023	5.43051	5.22167	5.26755	5.49338	5.66234	5.49811	6.34364	6.36889	6.36894	6.31592	6.11739	6.03766	6.11707	6.23474	6.20095
	291	4.86711	5.04542	5.10672	5.26978	5.15491	4.7378	4.85484	4.85161	5.06443	5.01877	5.1602	5.56505	5.65083	5.71648	5.47306	5.20149	5.24039	5.48705	5.6481	5.51292	6.35291	6.38602	6.36372	6.32291	6.13358	6.00219	6.10604	6.21505	6.20186
	292	4.85831	5.0525	5.10719	5.26718	5.14842	4.73458	4.83839	4.83382	5.04685	5.0306	5.17401	5.55552	5.66736	5.70699	5.46841	5.22371	5.27738	5.50769	5.6436	5.5086	6.34916	6.4171	6.37947	6.31643	6.16073	6.00936	6.12815	6.21118	6.19886
	293	4.85941	5.06596	5.13704	5.26525	5.16526	4.75433	4.8502	4.85994	5.05649	5.02221	5.15432	5.53832	5.68021	5.71853	5.46994	5.25284	5.30819	5.50103	5.62277	5.50216	6.35772	6.43116	6.39801	6.31804	6.16907	6.02134	6.16086	6.20819	6.21145
	294	4.85794	5.0786	5.14413	5.27603	5.17765	4.77855	4.85612	4.86226	5.04861	5.04307	5.13385	5.52706	5.69026	5.68934	5.48461	5.24842	5.30606	5.45936	5.60867	5.47528	6.34967	6.44129	6.37765	6.32819	6.15268	6.01321	6.19798	6.23391	6.22276
	295	4.83049	5.07304	5.16398	5.24179	5.17157	4.79334	4.86417	4.82664	5.04275	5.03013	5.13713	5.5374	5.72028	5.67192	5.50985	5.24126	5.2957	5.49429	5.60231	5.47871	6.36407	6.46468	6.35477	6.349	6.13361	5.99177	6.27464	6.24198	6.2501
	296	4.83648	5.0909	5.19616	5.22598	5.20749	4.79704	4.85542	4.85159	5.04145	5.02039	5.16136	5.54625	5.71557	5.70874	5.49435	5.22854	5.3054	5.49667	5.61983	5.46555	6.37347	6.45942	6.38098	6.32546	6.12318	6.00007	6.32075	6.26179	6.25352
	297	4.83916	5.097	5.20207	5.2381	5.20508	4.80363	4.876	4.87007	5.04354	5.03682	5.19646	5.54257	5.69739	5.71883	5.47751	5.21061	5.33529	5.50276	5.63724	5.45385	6.36327	6.42433	6.38654	6.29934	6.107	6.02936	6.38124	6.27439	6.2709
	298	4.86938	5.11794	5.17499	5.27589	5.19448	4.78504	4.88642	4.85627	5.07077	5.00516	5.1947	5.536	5.74224	5.69841	5.49011	5.20216	5.31992	5.50361	5.64252	5.415	6.35477	6.4251	6.37531	6.31009	6.09274	6.00461	6.41119	6.27937	6.2827
	299	4.89377	5.12371	5.17641	5.2694	5.18348	4.7744	4.88376	4.87217	5.084	4.98602	5.20893	5.50548	5.78508	5.67692	5.51744	5.27757	5.33578	5.49552	5.6361	5.41332	6.31411	6.41125	6.38167	6.32636	6.09058	6.01291	6.43774	6.26706	6.28514
	300	4.90598	5.11748	5.15659	5.25277	5.22027	4.7786	4.889	4.86632	5.07855	4.99879	5.17822	5.45759	5.82874	5.64337	5.50464	5.31763	5.38155	5.4885	5.61868	5.37889	6.25707	6.44677	6.39999	6.3014	6.09789	6.02058	6.46316	6.24124	6.25267
	301	4.89892	5.06025	5.2005	5.23109	5.24762	4.80368	4.89928	4.84324	5.05687	4.97315	5.17449	5.45155	5.81626	5.65663	5.48631	5.32638	5.42016	5.45708	5.64323	5.3689	6.23948	6.44078	6.42714	6.27661	6.09025	6.04763	6.43625	6.2701	6.24848
	302	4.88016	5.06086	5.1871	5.22758	5.20276	4.82503	4.91869	4.8429	5.0859	4.9653	5.19751	5.47608	5.80838	5.68957	5.49508	5.33305	5.36304	5.46719	5.66687	5.36045	6.25365	6.42856	6.45831	6.2697	6.0849	5.99819	6.44584	6.29277	6.23898
	303	4.86207	5.06916	5.20327	5.25169	5.20163	4.81184	4.91038	4.84963	5.09805	4.96632	5.16709	5.46713	5.78896	5.70896	5.46741	5.32219	5.37743	5.53819	5.71528	5.34367	6.22789	6.40813	6.50249	6.2353	6.06633	6.02217	6.47899	6.33877	6.22363
	304	4.79358	5.06327	5.17758	5.27079	5.19867	4.79875	4.90868	4.87439	5.12457	4.94972	5.18671	5.47346	5.81933	5.66855	5.46835	5.3579	5.40463	5.60406	5.75416	5.3654	6.2164	6.43453	6.49689	6.22325	6.07618	6.07222	6.44284	6.41788	6.22717
	305	4.78763	5.05564	5.18485	5.2249	5.18855	4.827	4.92975	4.8665	5.13291	4.93682	5.21312	5.47189	5.82626	5.68772	5.46445	5.36256	5.39722	5.62518	5.75433	5.39868	6.19845	6.44102	6.53393	6.21319	6.06562	6.07135	6.44616	6.4656	6.27642
	306	4.8241	5.06704	5.21028	5.24338	5.19975	4.80023	4.92272	4.88218	5.11853	4.97366	5.22637	5.47411	5.83471	5.70482	5.46916	5.35332	5.3622	5.6354	5.72304	5.37722	6.19408	6.43744	6.55337	6.22417	6.04456	6.05009	6.47337	6.48922	6.29869
	307	4.82247	5.05937	5.22905	5.25363	5.18715	4.81265	4.90376	4.85581	5.10379	4.96628	5.21422	5.46258	5.82115	5.67148	5.4755	5.34239	5.34455	5.67891	5.68747	5.37749	6.2034	6.42542	6.5229	6.28105	6.03451	6.03519	6.52118	6.48081	6.3114
	308	4.82799	5.06385	5.20562	5.23982	5.21067	4.8426	4.88809	4.88082	5.06811	4.9681	5.20791	5.4525	5.82317	5.65899	5.46258	5.34499	5.36887	5.6458	5.66503	5.41111	6.26874	6.43051	6.50268	6.31308	6.03396	6.06294	6.50469	6.46837	6.31837
	309	4.82399	5.06908	5.20638	5.21603	5.21509	4.81958	4.89952	4.89009	5.03173	4.9655	5.25091	5.43727	5.81965	5.69092	5.45103	5.33774	5.3531	5.656	5.66855	5.40496	6.35286	6.42448	6.51987	6.32343	6.01763	6.04548	6.49378	6.46561	6.30611
	310	4.86467	5.04871	5.19373	5.23457	5.21062	4.82947	4.91093	4.83238	5.03922	4.96745	5.24388	5.46119	5.8127	5.72441	5.42128	5.31779	5.37109	5.69894	5.6472	5.42277	6.39192	6.43273	6.53212	6.29673	5.99235	6.05862	6.54456	6.45003	6.31431
	311	4.875	5.05032	5.20606	5.2705	5.18396	4.81379	4.91428	4.85637	5.02868	4.98069	5.21928	5.45008	5.80439	5.70515	5.42548	5.30649	5.35256	5.71042	5.62912	5.4058	6.40049	6.43842	6.51108	6.30441	5.99052	6.05589	6.5501	6.41218	6.28194
	312	4.88448	5.05811	5.19869	5.25391	5.19376	4.82742	4.90015	4.86629	5.00846	4.96091	5.21125	5.45853	5.77282	5.70057	5.41273	5.28999	5.34721	5.70135	5.66497	5.45036	6.42266	6.43243	6.50038	6.27928	6.00662	6.07435	6.54586	6.43438	6.28775
	313	4.86213	5.08431	5.17258	5.23711	5.18782	4.81986	4.92509	4.87241	5.03149	4.96823	5.18576	5.42017	5.76496	5.71238	5.42037	5.25242	5.36783	5.6753	5.65974	5.45011	6.38516	6.44724	6.5065	6.27396	6.01094	6.09394	6.52136	6.41782	6.27937
	314	4.86017	5.07275	5.19112	5.23599	5.18565	4.79179	4.90803	4.86606	5.01999	4.9454	5.19146	5.43806	5.77492	5.74208	5.41341	5.24867	5.4222	5.67287	5.66013	5.42445	6.39354	6.48679	6.51471	6.2626	6.01619	6.11286	6.51175	6.39595	6.246
	315	4.86648	5.05173	5.18892	5.2339	5.16817	4.78062	4.92556	4.85801	4.99309	4.94676	5.18183	5.47262	5.73504	5.71902	5.40174	5.25601	5.41814	5.6696	5.6821	5.41644	6.43848	6.48004	6.49489	6.24849	6.02866	6.1237	6.5042	6.36618	6.229
	316	4.86891	5.08987	5.18018	5.23615	5.15099	4.79502	4.92728	4.85802	4.99076	4.9463	5.17257	5.45873	5.75571	5.71846	5.42516	5.25479	5.44233	5.68558	5.70714	5.40732	6.45819	6.50765	6.49173	6.25441	6.04211	6.14885	6.49695	6.37462	6.21213
	317	4.84542	5.10848	5.18204	5.22305	5.18225	4.79135	4.94693	4.8527	5.00493	4.9342	5.16799	5.46595	5.70594	5.71466	5.4847	5.22156	5.43079	5.7075	5.76225	5.3993	6.49125	6.46657	6.47863	6.24701	6.02569	6.1385	6.50217	6.41753	6.1916
	318	4.85793	5.13105	5.18966	5.22728	5.18276	4.78653	4.94618	4.86668	5.03798	4.92205	5.18208	5.49965	5.69536	5.73296	5.56529	5.23356	5.44538	5.70774	5.7663	5.39521	6.51765	6.47507	6.48797	6.27054	6.04859	6.14845	6.49641	6.45048	6.17886
	319	4.85744	5.13418	5.15196	5.21843	5.20601	4.78554	4.97807	4.87559	5.03395	4.93431	5.18419	5.58334	5.73123	5.71695	5.55784	5.22002	5.47211	5.69117	5.77754	5.37116	6.53081	6.52838	6.46121	6.25094	6.03772	6.16111	6.47692	6.48227	6.15936
	320	4.89662	5.1634	5.14689	5.20869	5.19856	4.76942	5.00695	4.85959	5.04044	4.92985	5.17262	5.60867	5.76564	5.69696	5.54475	5.22308	5.51994	5.67774	5.78602	5.37009	6.55271	6.57628	6.43686	6.23109	6.04884	6.19867	6.45616	6.49761	6.15174
	321	4.90112	5.17558	5.16798	5.2062	5.19684	4.77526	5.05957	4.84956	5.08081	4.92637	5.13904	5.60645	5.76987	5.70581	5.54841	5.2092	5.54801	5.7109	5.78285	5.37401	6.5425	6.59445	6.43942	6.25399	6.03489	6.21247	6.4928	6.49339	6.1482
	322	4.84308	5.18618	5.16471	5.20179	5.18799	4.77836	5.07549	4.88526	5.07509	4.92746	5.14674	5.60047	5.77539	5.67581	5.51586	5.16621	5.52805	5.71811	5.76524	5.34866	6.53454	6.60742	6.40823	6.25945	5.99007	6.17482	6.51465	6.47685	6.12517
	323	4.85007	5.19601	5.1748	5.1836	5.16627	4.74186	5.04559	4.86793	5.05402	4.92192	5.11118	5.57773	5.77334	5.68019	5.53112	5.16483	5.51481	5.68883	5.75183	5.35891	6.5037	6.5941	6.39852	6.28535	5.99865	6.1895	6.49609	6.46371	6.13129
	324	4.85355	5.16636	5.17153	5.17579	5.15967	4.7218	5.03114	4.85562	5.07263	4.91174	5.15684	5.59654	5.8031	5.71712	5.55837	5.14639	5.53588	5.70612	5.72057	5.36647	6.53527	6.59695	6.39519	6.31429	6.01116	6.23586	6.50339	6.42823	6.13892
	325	4.86879	5.16126	5.14978	5.16951	5.1778	4.69724	5.0694	4.87253	5.03832	4.94116	5.16168	5.60374	5.81508	5.71448	5.54193	5.17115	5.53577	5.71748	5.69616	5.37827	6.56296	6.60382	6.38022	6.29315	6.03796	6.24264	6.50138	6.40163	6.14362
	326	4.90039	5.192	5.16422	5.17237	5.19571	4.71589	5.06888	4.86737	5.03989	4.94377	5.16733	5.6191	5.83599	5.731	5.54121	5.17643	5.5596	5.71668	5.68215	5.38994	6.57267	6.62203	6.38196	6.29023	6.04677	6.26256	6.50154	6.39142	6.14503
	327	4.90727	5.21899	5.18121	5.20264	5.20854	4.72029	5.06424	4.89464	5.02595	4.94999	5.1735	5.63444	5.83218	5.73789	5.5034	5.19081	5.54667	5.71486	5.70203	5.40821	6.54834	6.62764	6.38043	6.2566	6.05349	6.24905	6.49967	6.39362	6.16708
	328	4.93499	5.19836	5.19684	5.20106	5.18879	4.74875	5.06668	4.88947	5.02432	4.9833	5.18067	5.64662	5.83666	5.71175	5.48201	5.21365	5.55021	5.71341	5.76442	5.4017	6.54521	6.62898	6.35183	6.22997	6.06156	6.24821	6.49765	6.41433	6.17396
	329	4.95363	5.18912	5.19353	5.19624	5.14554	4.73962	5.05787	4.90507	5.0823	4.98773	5.1692	5.63283	5.84957	5.7272	5.48362	5.24975	5.54269	5.7129	5.77569	5.35607	6.52212	6.64456	6.35524	6.22915	6.0947	6.24854	6.48132	6.41317	6.15383
	330	4.9406	5.19175	5.2074	5.19015	5.13897	4.7668	5.05796	4.89623	5.08032	4.95996	5.15211	5.59661	5.863	5.72335	5.4567	5.23996	5.53795	5.72712	5.78786	5.36713	6.48796	6.67443	6.34694	6.20436	6.0768	6.26093	6.48629	6.41841	6.18048
	331	4.93715	5.18613	5.20919	5.20054	5.13366	4.78702	5.08687	4.92417	5.08741	4.98237	5.14531	5.59244	5.83737	5.7209	5.50011	5.22706	5.53798	5.72551	5.78865	5.35039	6.47657	6.68781	6.38253	6.24967	6.05549	6.28448	6.48948	6.4155	6.17171
	332	4.92995	5.16278	5.20473	5.21622	5.1537	4.77107	5.06673	4.91786	5.08553	4.9658	5.13739	5.61066	5.84469	5.73	5.53521	5.21939	5.49835	5.78314	5.79707	5.36761	6.49535	6.71572	6.46245	6.29259	6.04601	6.27751	6.52499	6.41788	6.19175
	333	4.92038	5.16612	5.19987	5.22968	5.19245	4.76123	5.05822	4.93956	5.09988	4.97396	5.16568	5.60226	5.84713	5.70015	5.52102	5.21493	5.53024	5.78553	5.81314	5.36685	6.50824	6.73456	6.48196	6.28566	6.01482	6.3057	6.53709	6.44896	6.19631
	334	4.9389	5.18154	5.20537	5.20156	5.19278	4.76274	5.06525	4.96006	5.1201	4.9816	5.14642	5.62547	5.84495	5.71051	5.50649	5.25229	5.57447	5.78613	5.80225	5.32649	6.5447	6.74102	6.51221	6.27607	6.00451	6.32829	6.54206	6.50612	6.16923
	335	4.95076	5.19637	5.20959	5.22689	5.18369	4.75934	5.08914	4.951	5.14633	4.98395	5.15788	5.6576	5.83138	5.68805	5.48026	5.25039	5.56363	5.78008	5.81415	5.34648	6.56656	6.73187	6.49898	6.25235	5.99855	6.31548	6.53189	6.53722	6.18891
	336	4.96031	5.22755	5.18551	5.23513	5.15434	4.76977	5.09848	4.96816	5.15167	5.00696	5.11241	5.66878	5.79767	5.6683	5.49039	5.25526	5.5487	5.74926	5.80723	5.33178	6.56616	6.69195	6.48677	6.26729	5.98959	6.29847	6.4994	6.5361	6.17374
	337	4.9387	5.2261	5.17573	5.19784	5.14966	4.7608	5.07975	4.94101	5.15902	4.98507	5.13514	5.684	5.81078	5.69807	5.49867	5.28184	5.5319	5.75188	5.79039	5.30793	6.57869	6.69374	6.51533	6.29909	5.96948	6.2797	6.49771	6.52267	6.16093
	338	4.93685	5.23259	5.16572	5.21378	5.17078	4.74511	5.06813	4.94885	5.15298	4.98271	5.14066	5.68445	5.78673	5.70765	5.48116	5.28464	5.52541	5.75172	5.78941	5.32025	6.58143	6.66373	6.52939	6.32141	5.96492	6.27279	6.49836	6.52408	6.1677
	339	4.94725	5.24806	5.16647	5.24783	5.16993	4.74348	5.06228	4.9507	5.14547	4.98283	5.15961	5.70368	5.79112	5.71363	5.46905	5.24959	5.52778	5.74765	5.77469	5.32832	6.58667	6.65676	6.55071	6.32886	5.92324	6.27069	6.48556	6.50709	6.1569
	340	4.9687	5.2546	5.14645	5.25576	5.14937	4.75895	5.07963	4.95305	5.15184	4.98616	5.19306	5.67672	5.81572	5.68207	5.48106	5.17783	5.55593	5.7294	5.79145	5.33134	6.5508	6.66671	6.56891	6.34544	5.8614	6.28797	6.46752	6.51529	6.15737
	341	4.93193	5.24216	5.14804	5.24215	5.14662	4.72028	5.11314	4.95526	5.14261	4.98306	5.19197	5.67881	5.80723	5.69766	5.48683	5.18199	5.54836	5.73921	5.82005	5.32425	6.55033	6.66455	6.57972	6.34838	5.86418	6.27289	6.46715	6.53948	6.15502
	342	4.96278	5.24858	5.15506	5.22072	5.17022	4.70905	5.07845	4.93901	5.18386	4.9971	5.18352	5.69527	5.82323	5.76682	5.53072	5.21924	5.56947	5.75656	5.81473	5.30182	6.55652	6.68525	6.59021	6.37508	5.89859	6.27469	6.44459	6.53264	6.13363
	343	4.94982	5.24168	5.18046	5.23229	5.16705	4.72117	5.09072	4.95587	5.18469	4.97458	5.19749	5.6904	5.8218	5.80459	5.56465	5.19738	5.59997	5.7676	5.83441	5.28809	6.5313	6.68525	6.60374	6.40371	5.89739	6.27947	6.44254	6.55331	6.12186
	344	4.92185	5.24658	5.17487	5.25597	5.20832	4.71234	5.09365	4.95844	5.19623	4.99159	5.18313	5.67932	5.79378	5.83021	5.56686	5.18476	5.6019	5.74898	5.83284	5.2951	6.50778	6.66443	6.6138	6.39689	5.89001	6.27363	6.41631	6.5584	6.12162
	345	4.89086	5.2476	5.1628	5.26832	5.22001	4.70647	5.13514	4.93912	5.20341	4.99793	5.17999	5.66524	5.78719	5.81391	5.5852	5.19555	5.58063	5.74714	5.87688	5.31863	6.49178	6.65225	6.56239	6.41063	5.91082	6.26806	6.39947	6.58045	6.13714
	346	4.89428	5.2358	5.14261	5.23012	5.22555	4.70534	5.09272	4.92904	5.19755	5.01681	5.22061	5.64966	5.77578	5.80201	5.56651	5.17621	5.56658	5.73918	5.85754	5.34064	6.46285	6.62718	6.54251	6.38937	5.89264	6.31166	6.3914	6.556	6.14327
	347	4.91544	5.22189	5.15197	5.22264	5.20639	4.70409	5.08185	4.92479	5.21272	5.05063	5.26591	5.67441	5.76677	5.80215	5.57999	5.15407	5.58797	5.75167	5.86505	5.32	6.48674	6.62056	6.54667	6.38383	5.87539	6.35773	6.39406	6.55672	6.12373
	348	4.91951	5.22327	5.12742	5.225	5.22814	4.70948	5.08496	4.93949	5.18562	5.04337	5.28972	5.66298	5.74878	5.79129	5.58342	5.15302	5.53887	5.74933	5.83035	5.33452	6.47598	6.61453	6.52941	6.36804	5.86671	6.3542	6.37414	6.52614	6.14048
	349	4.95931	5.24436	5.12704	5.20927	5.1923	4.70895	5.05935	4.94116	5.16901	5.04021	5.27205	5.62695	5.76711	5.79984	5.57452	5.1346	5.55192	5.75207	5.84576	5.31107	6.43492	6.64187	6.52602	6.34929	5.8404	6.38828	6.38015	6.53813	6.13143
	350	4.95507	5.20458	5.11552	5.1944	5.20395	4.70853	5.05831	4.91819	5.16547	5.01392	5.31124	5.66231	5.75124	5.82571	5.56271	5.11648	5.55365	5.7447	5.87365	5.28583	6.46254	6.64924	6.51035	6.33215	5.82515	6.41675	6.37034	6.56249	6.14753
	351	4.94974	5.20242	5.13644	5.19341	5.18907	4.68701	5.06056	4.91517	5.21671	4.99578	5.332	5.66527	5.71992	5.8397	5.58049	5.132	5.52341	5.75427	5.85217	5.27169	6.46094	6.65378	6.5192	6.34435	5.82459	6.42247	6.38828	6.54153	6.14186
	352	4.94011	5.22516	5.11934	5.197	5.20421	4.69928	5.06174	4.91967	5.21287	5.01443	5.35491	5.62916	5.72412	5.83383	5.58724	5.13345	5.54567	5.74718	5.84234	5.27996	6.42394	6.68658	6.49949	6.33767	5.82722	6.45432	6.40561	6.52806	6.14424
	353	4.9654	5.21222	5.09734	5.18066	5.22952	4.71294	5.04374	4.91843	5.19881	5.00121	5.36599	5.61364	5.76631	5.85959	5.5696	5.11411	5.55378	5.77184	5.82191	5.29812	6.41828	6.71498	6.51882	6.31203	5.84856	6.45431	6.44458	6.51889	6.16934
	354	4.97576	5.21365	5.09789	5.18988	5.20412	4.70374	5.07647	4.94372	5.18229	5.00993	5.35299	5.65552	5.79345	5.85231	5.58939	5.09499	5.56683	5.77463	5.84297	5.29152	6.46932	6.70989	6.50594	6.3247	5.88636	6.47071	6.46087	6.54087	6.2018
	355	4.96285	5.21656	5.11857	5.19539	5.21959	4.6867	5.04854	4.94688	5.17091	5.03901	5.32413	5.6402	5.81976	5.88486	5.58524	5.08072	5.57752	5.77693	5.80671	5.30721	6.49405	6.732	6.52703	6.31849	5.89669	6.48293	6.48095	6.51889	6.25166
	356	4.965	5.23428	5.13063	5.20232	5.24627	4.68315	5.06685	4.95135	5.1713	5.05358	5.29968	5.63947	5.82042	5.89915	5.55919	5.09953	5.57442	5.77645	5.83188	5.30372	6.50958	6.73324	6.54354	6.27555	5.93354	6.47732	6.47862	6.54998	6.28371
	357	4.95221	5.22714	5.12228	5.25495	5.21627	4.69852	5.08252	4.94276	5.14921	5.04091	5.3088	5.65398	5.82287	5.88933	5.57655	5.12696	5.61314	5.74774	5.80535	5.31937	6.52921	6.73675	6.52763	6.26833	5.96103	6.50659	6.44681	6.52557	6.33456
	358	4.93727	5.23507	5.15475	5.25178	5.21546	4.71547	5.09851	4.94437	5.18116	5.05852	5.33248	5.6781	5.82409	5.89019	5.59161	5.13417	5.64752	5.7267	5.79863	5.32073	6.56004	6.73035	6.52059	6.26243	5.95917	6.46916	6.42647	6.51993	6.35572
	359	4.97594	5.26263	5.15745	5.26248	5.22261	4.74399	5.08629	4.91746	5.16926	5.07179	5.2961	5.65617	5.82295	5.90617	5.58449	5.10319	5.70128	5.73679	5.77876	5.30266	6.56033	6.72394	6.53446	6.25527	5.92518	6.48964	6.42762	6.50276	6.3297
	360	4.97369	5.28273	5.12849	5.26521	5.21262	4.73919	5.0849	4.93583	5.16384	5.05691	5.30426	5.63873	5.78223	5.93052	5.54338	5.13893	5.71683	5.70365	5.79852	5.32406	6.55397	6.71706	6.556	6.23225	5.95025	6.53172	6.39332	6.51902	6.3421
	361	4.9604	5.26068	5.10093	5.30988	5.19725	4.76049	5.10413	4.92092	5.18563	5.0516	5.33439	5.64531	5.79249	5.91901	5.52324	5.12531	5.71237	5.71437	5.7648	5.3216	6.56543	6.76901	6.54731	6.24866	5.92811	6.54605	6.4018	6.4845	6.33082
	362	4.95281	5.2631	5.05754	5.30767	5.18209	4.74183	5.11433	4.91132	5.19015	5.08296	5.37434	5.64637	5.81603	5.89438	5.50986	5.14597	5.74048	5.72197	5.74369	5.29259	6.56322	6.80101	6.51696	6.23822	5.93603	6.56866	6.40897	6.45307	6.30506
	363	4.95144	5.27212	5.08888	5.3201	5.18596	4.75521	5.1252	4.9142	5.16193	5.06884	5.39777	5.62397	5.83294	5.88147	5.53558	5.16544	5.70642	5.72772	5.76365	5.30271	6.53429	6.81839	6.50207	6.26784	5.94026	6.54613	6.41579	6.45496	6.30584
	364	4.95911	5.25499	5.11076	5.30066	5.17712	4.77914	5.11032	4.94972	5.16906	5.06055	5.3919	5.64406	5.78626	5.8641	5.5151	5.17857	5.70987	5.72202	5.77124	5.28471	6.54213	6.78702	6.48998	6.26014	5.93792	6.55313	6.41111	6.44741	6.28046
	365	4.95905	5.2625	5.09492	5.27966	5.19779	4.77657	5.11335	4.95867	5.17019	5.06743	5.37252	5.68206	5.75852	5.84203	5.5267	5.19268	5.70859	5.70967	5.79224	5.3316	6.52993	6.76144	6.46635	6.29579	5.92926	6.55036	6.39408	6.46061	6.29571
	366	4.96166	5.25542	5.08291	5.25619	5.20437	4.81156	5.10512	4.94849	5.17324	5.05162	5.41267	5.6716	5.7758	5.88992	5.52082	5.21639	5.69227	5.71556	5.79249	5.34612	6.51178	6.77369	6.48266	6.32091	5.94126	6.54028	6.39046	6.46025	6.29102
	367	4.9687	5.24025	5.09568	5.26077	5.22195	4.79438	5.09436	4.92625	5.18055	5.06194	5.40823	5.6961	5.77129	5.90302	5.48924	5.21787	5.68917	5.71953	5.76348	5.37724	6.52343	6.76974	6.49561	6.31943	5.93776	6.53495	6.41824	6.42956	6.29316
	368	4.96341	5.28146	5.08261	5.27613	5.19738	4.80739	5.0871	4.95206	5.17217	5.05618	5.43997	5.70623	5.76994	5.8974	5.50332	5.22514	5.65111	5.67025	5.77029	5.3591	6.52828	6.79471	6.49153	6.34032	5.9387	6.49308	6.43145	6.4288	6.27941
	369	4.99053	5.2838	5.09735	5.29847	5.17119	4.81889	5.08592	4.93701	5.16696	5.05216	5.41654	5.70566	5.80277	5.88818	5.49847	5.25554	5.62693	5.68915	5.79304	5.38377	6.54952	6.8494	6.47999	6.33371	5.96138	6.46444	6.4621	6.44358	6.29852
	370	4.98695	5.30621	5.13174	5.27918	5.22176	4.84399	5.05658	4.92864	5.20305	5.0561	5.43519	5.68884	5.844	5.89624	5.52857	5.23853	5.64057	5.67574	5.80707	5.38861	6.56107	6.85895	6.48473	6.35986	5.94802	6.4607	6.46436	6.45774	6.3168
	371	4.99645	5.29603	5.12502	5.27736	5.21016	4.86252	5.0562	4.9527	5.21331	5.07617	5.40638	5.65327	5.9004	5.85436	5.52937	5.22861	5.62585	5.66037	5.79727	5.36379	6.54846	6.88012	6.44461	6.34188	5.96263	6.43291	6.46129	6.44135	6.30349
	372	4.98772	5.28046	5.1551	5.27473	5.21343	4.86259	5.05363	4.91997	5.20746	5.04683	5.40608	5.65431	5.88665	5.83631	5.56317	5.21407	5.65225	5.61579	5.78738	5.35586	6.54753	6.86674	6.43344	6.37073	5.98503	6.43887	6.42307	6.41908	6.3301
	373	4.95603	5.24952	5.16313	5.24656	5.23128	4.85133	5.05411	4.92757	5.22905	5.04417	5.38061	5.6769	5.88034	5.84097	5.5286	5.24395	5.65036	5.60638	5.7785	5.36548	6.5805	6.8599	6.44358	6.32962	6.03741	6.42796	6.41883	6.40604	6.37043
	374	4.98568	5.28731	5.15768	5.22959	5.22384	4.86801	5.07299	4.88697	5.20614	5.04324	5.3598	5.69308	5.88584	5.83952	5.50692	5.24447	5.65946	5.60342	5.78111	5.36728	6.61273	6.86676	6.46059	6.30904	6.04645	6.4238	6.41914	6.39841	6.3946
	375	4.94988	5.28447	5.14308	5.24951	5.20317	4.90678	5.08181	4.91237	5.18596	5.0625	5.41072	5.67324	5.86963	5.85524	5.51518	5.23699	5.68541	5.60285	5.77799	5.37777	6.60567	6.85272	6.50652	6.31987	6.04254	6.44124	6.40992	6.39268	6.42293
	376	4.94975	5.30832	5.14058	5.251	5.2059	4.88563	5.11045	4.89245	5.20609	5.08347	5.39236	5.68222	5.85366	5.86281	5.54121	5.25434	5.68358	5.64035	5.75101	5.38796	6.61747	6.85576	6.51074	6.34113	6.05413	6.43579	6.39393	6.36309	6.43668
	377	4.97927	5.28269	5.14718	5.27279	5.19155	4.89278	5.13169	4.89321	5.18701	5.09565	5.37387	5.6495	5.86905	5.86596	5.53845	5.25679	5.6756	5.66817	5.78373	5.42257	6.59307	6.89017	6.51388	6.33622	6.06714	6.42014	6.36165	6.38805	6.43917
	378	4.96512	5.30439	5.13547	5.28542	5.20541	4.91901	5.1195	4.89422	5.20601	5.07705	5.3685	5.64844	5.8898	5.88304	5.52206	5.24142	5.67127	5.67861	5.77651	5.40533	6.59883	6.90159	6.54302	6.31473	6.05269	6.40986	6.36639	6.37777	6.41178
	379	4.97325	5.28428	5.15106	5.29215	5.19298	4.91955	5.11983	4.87513	5.20337	5.06397	5.38051	5.62646	5.92935	5.91813	5.56305	5.22707	5.68718	5.68499	5.78858	5.40349	6.57502	6.92589	6.59422	6.3466	6.03461	6.42125	6.3705	6.39607	6.39635
	380	4.97537	5.2953	5.17773	5.32622	5.19146	4.91156	5.13134	4.86901	5.19856	5.05254	5.38552	5.65302	5.91176	5.9322	5.53856	5.24774	5.68088	5.68245	5.80117	5.41578	6.57933	6.91762	6.65236	6.31516	6.03706	6.40808	6.37057	6.40607	6.40238
	381	4.98728	5.29737	5.19122	5.33943	5.21175	4.91111	5.1612	4.89507	5.20991	5.05254	5.39863	5.62427	5.85191	5.90453	5.52404	5.24577	5.6822	5.66517	5.80406	5.40788	6.5622	6.88793	6.66611	6.30372	6.02463	6.40566	6.36121	6.39975	6.39182
	382	5.014	5.29371	5.16623	5.34226	5.19628	4.91979	5.14348	4.89184	5.21595	5.05665	5.39453	5.64571	5.84493	5.89642	5.5186	5.25217	5.65923	5.63651	5.78941	5.43595	6.59097	6.8885	6.7206	6.29678	6.01199	6.37954	6.36587	6.37605	6.41688
	383	5.01994	5.29004	5.11427	5.36431	5.17721	4.91667	5.12962	4.84796	5.23228	5.0649	5.44763	5.64931	5.84805	5.90294	5.52024	5.28142	5.65454	5.62492	5.80043	5.4717	6.60882	6.88753	6.7745	6.29162	6.02069	6.37217	6.40718	6.38311	6.45019
	384	5.02996	5.31544	5.13282	5.34851	5.1755	4.91524	5.11263	4.84257	5.24451	5.0988	5.49516	5.63042	5.83167	5.89964	5.5358	5.2738	5.65346	5.62434	5.77524	5.50996	6.60139	6.86513	6.81237	6.30187	6.02973	6.38056	6.43643	6.3548	6.46934
	385	5.06276	5.29098	5.11012	5.36137	5.18406	4.9363	5.12746	4.85228	5.24033	5.14523	5.49466	5.64635	5.84184	5.90332	5.50383	5.25618	5.6568	5.59612	5.72296	5.48993	6.60963	6.86281	6.8237	6.26842	6.04704	6.39238	6.43039	6.31311	6.45827
	386	5.07592	5.30567	5.1172	5.36359	5.19872	4.94242	5.14391	4.8313	5.19135	5.13752	5.52259	5.63128	5.84834	5.92882	5.50852	5.24079	5.65245	5.60384	5.72731	5.45718	6.58442	6.85735	6.85929	6.26824	6.05132	6.42137	6.43641	6.34424	6.42453
	387	5.06918	5.34471	5.11426	5.36963	5.18031	4.93602	5.12644	4.83639	5.18827	5.11579	5.50664	5.59946	5.88054	5.92243	5.49445	5.21492	5.63545	5.60267	5.77023	5.45795	6.56451	6.84928	6.86584	6.24711	6.05303	6.41237	6.43173	6.41018	6.42892
	388	5.06213	5.30799	5.13707	5.3906	5.19798	4.91997	5.14157	4.84417	5.24022	5.10938	5.5057	5.57748	5.8679	5.93579	5.48096	5.26565	5.65479	5.57535	5.75612	5.46904	6.59739	6.82378	6.8969	6.22713	6.09818	6.43549	6.40039	6.41304	6.48368
	389	5.06558	5.30569	5.1541	5.39661	5.19927	4.91956	5.13418	4.84577	5.24127	5.12247	5.50934	5.5611	5.8676	5.92471	5.47206	5.25602	5.65334	5.60618	5.74405	5.48435	6.66918	6.84368	6.89485	6.21555	6.09066	6.43384	6.41547	6.41486	6.57914
	390	5.05551	5.26982	5.13577	5.39346	5.18425	4.94356	5.13953	4.84555	5.25139	5.12331	5.50833	5.52991	5.88186	5.92338	5.47224	5.27307	5.63043	5.60802	5.70911	5.43541	6.68649	6.89213	6.86885	6.20832	6.10892	6.41279	6.40415	6.38004	6.58603
	391	5.05432	5.25221	5.11804	5.36903	5.18926	4.95826	5.16095	4.8553	5.2195	5.12059	5.49762	5.53315	5.87775	5.90397	5.44031	5.28445	5.65462	5.57538	5.728	5.44892	6.70434	6.8759	6.84679	6.17126	6.12738	6.43766	6.35426	6.4005	6.62351
	392	5.02634	5.24881	5.12493	5.35199	5.18265	4.97784	5.16358	4.84257	5.22133	5.09445	5.48441	5.51804	5.89403	5.91626	5.44001	5.24684	5.62821	5.59714	5.73494	5.45937	6.69204	6.88928	6.85114	6.16746	6.13065	6.40915	6.35097	6.41015	6.64846
	393	5.04799	5.2227	5.11426	5.37026	5.16909	4.97662	5.17529	4.81366	5.24109	5.10842	5.45503	5.5855	5.89053	5.9232	5.41895	5.21823	5.60268	5.61375	5.70958	5.48779	6.72642	6.88407	6.84932	6.13489	6.13655	6.37976	6.35216	6.41819	6.67301
	394	5.02328	5.22836	5.11559	5.3688	5.15395	4.95193	5.15147	4.82127	5.2392	5.12393	5.43159	5.62031	5.89808	5.91822	5.41003	5.22244	5.59015	5.6183	5.70059	5.5077	6.7446	6.88772	6.86444	6.12243	6.15376	6.36282	6.3452	6.45691	6.67821
	395	4.96898	5.25255	5.11404	5.33749	5.17132	4.93936	5.16196	4.82747	5.22888	5.14534	5.42288	5.6295	5.89468	5.89271	5.36913	5.27188	5.60685	5.63784	5.69718	5.47431	6.74076	6.88585	6.85333	6.07407	6.19268	6.36278	6.34646	6.50669	6.6448
	396	4.95563	5.28978	5.13128	5.34605	5.16135	4.9539	5.13732	4.84304	5.2143	5.15001	5.37114	5.65255	5.8955	5.87375	5.38323	5.27346	5.60299	5.61951	5.70348	5.44549	6.74985	6.87832	6.84234	6.07691	6.18625	6.32787	6.31971	6.55804	6.60991
	397	4.9304	5.30285	5.12205	5.32998	5.12204	4.9905	5.14642	4.84221	5.21241	5.10827	5.34641	5.64762	5.92506	5.86829	5.37724	5.29932	5.59783	5.60163	5.70486	5.45737	6.74199	6.90203	6.82367	6.06119	6.2003	6.31569	6.27597	6.56584	6.61091
	398	4.90804	5.29122	5.14938	5.32708	5.1324	4.98921	5.11431	4.83267	5.20952	5.11424	5.36283	5.69954	5.8998	5.87683	5.40695	5.29472	5.58584	5.58527	5.70352	5.47903	6.77676	6.8845	6.79732	6.0849	6.20086	6.30213	6.25182	6.57204	6.5892
	399	4.89422	5.29513	5.15268	5.28577	5.13756	5.01316	5.1163	4.81039	5.18571	5.10302	5.39632	5.78645	5.93045	5.89856	5.43412	5.2515	5.59031	5.59012	5.72859	5.61655	6.78877	6.89749	6.81012	6.10126	6.18709	6.30102	6.25688	6.60878	6.61752
	400	4.905	5.30597	5.1718	5.29222	5.17035	5.00717	5.09518	4.79184	5.19226	5.11383	5.39356	5.78811	5.97097	5.90921	5.43964	5.25073	5.57673	5.58182	5.72788	5.62165	6.79301	6.90194	6.81205	6.10621	6.22304	6.28298	6.23342	6.64157	6.61569
	401	4.90933	5.31097	5.20638	5.33558	5.17942	4.99141	5.11019	4.80746	5.21117	5.08648	5.37685	5.82443	5.98574	5.93185	5.41504	5.2147	5.57337	5.59151	5.73769	5.65133	6.8275	6.90052	6.82992	6.07855	6.20162	6.27334	6.21949	6.70096	6.63928
	402	4.8921	5.31597	5.21447	5.32162	5.1775	4.96168	5.10347	4.80681	5.2283	5.08249	5.41139	5.80262	5.98767	5.92946	5.37997	5.22178	5.56559	5.58794	5.75454	5.61702	6.80907	6.89617	6.82039	6.0402	6.20041	6.25657	6.21016	6.74807	6.59808
	403	4.89386	5.34793	5.21993	5.33852	5.15664	4.94246	5.10145	4.80481	5.22929	5.09406	5.44103	5.81011	5.98523	5.925	5.38133	5.24038	5.58318	5.58966	5.74502	5.65512	6.81491	6.89153	6.81138	6.02909	6.1871	6.26855	6.21625	6.75057	6.61955
	404	4.93362	5.34524	5.2044	5.3647	5.14196	4.91021	5.10663	4.81488	5.22993	5.08119	5.42683	5.81345	6.00527	5.94585	5.36508	5.27148	5.55822	5.58099	5.77261	5.65761	6.79817	6.90522	6.81871	6.01617	6.21349	6.24052	6.22682	6.74059	6.62653
	405	4.96338	5.36595	5.21356	5.36111	5.14583	4.89339	5.12113	4.82083	5.22307	5.09421	5.47128	5.7772	6.00407	5.95422	5.35223	5.23748	5.54859	5.58996	5.74134	5.6363	6.7543	6.89913	6.81611	6.0073	6.19447	6.23117	6.25648	6.69506	6.62681
	406	4.94471	5.36944	5.21625	5.36584	5.11831	4.93153	5.11313	4.82259	5.19153	5.10857	5.48332	5.77529	6.00029	5.94696	5.35322	5.21813	5.54033	5.57734	5.74842	5.66818	6.74385	6.89917	6.80142	6.0127	6.21331	6.22326	6.25439	6.6857	6.66968
	407	5.00382	5.31933	5.22551	5.3773	5.10886	4.90248	5.10118	4.83401	5.16181	5.08144	5.48868	5.79212	6.00216	5.94161	5.36112	5.22505	5.50881	5.57971	5.76069	5.65808	6.74952	6.90278	6.79204	6.01366	6.2445	6.18882	6.25923	6.68933	6.66772
	408	5.01549	5.32798	5.24462	5.35798	5.13376	4.90306	5.11502	4.82585	5.16375	5.09931	5.47781	5.80603	6.01039	5.94701	5.36153	5.2263	5.51407	5.57589	5.73672	5.65942	6.75365	6.9193	6.80501	6.01415	6.25238	6.19497	6.25458	6.66018	6.6777
	409	5.00392	5.32613	5.24947	5.36882	5.12399	4.9288	5.09087	4.84083	5.17202	5.10133	5.47842	5.77917	6.01932	5.95591	5.34551	5.23841	5.50818	5.61557	5.74755	5.64345	6.74077	6.9356	6.82843	5.98947	6.25837	6.18443	6.2799	6.66514	6.6827
	410	4.9855	5.32693	5.25207	5.40115	5.122	4.93456	5.10321	4.84725	5.16991	5.10055	5.44648	5.78008	6.01997	5.96784	5.32166	5.27916	5.48201	5.60329	5.77915	5.68022	6.74643	6.94135	6.86224	5.95548	6.28932	6.15594	6.26374	6.68924	6.72647
	411	4.98214	5.29726	5.27492	5.3994	5.12172	4.95031	5.09828	4.87378	5.17711	5.08588	5.48261	5.76762	5.99267	5.9727	5.3441	5.29539	5.49662	5.58287	5.78967	5.64774	6.74024	6.92345	6.88964	5.97906	6.30681	6.16364	6.24241	6.66544	6.70974
	412	4.94417	5.29297	5.27286	5.42855	5.10719	4.97696	5.0915	4.87567	5.19673	5.11313	5.46788	5.77453	6.02404	5.96021	5.34992	5.31962	5.47178	5.60221	5.8257	5.64051	6.74605	6.94867	6.88111	5.97395	6.3221	6.13157	6.25999	6.68718	6.70981
	413	4.98519	5.28485	5.25842	5.42974	5.11222	4.99145	5.12271	4.86777	5.1841	5.09684	5.46176	5.80361	6.01079	5.99371	5.35791	5.32967	5.44086	5.60481	5.79748	5.64098	6.77701	6.92805	6.91959	5.98419	6.33273	6.09967	6.2606	6.66456	6.71061
	414	4.95724	5.28633	5.28461	5.43196	5.11337	5.02162	5.09506	4.88863	5.19893	5.09085	5.44716	5.78335	5.99207	5.99814	5.3421	5.31303	5.43605	5.60866	5.79874	5.61732	6.75053	6.90796	6.92559	5.97016	6.30504	6.09583	6.24363	6.69412	6.67398
	415	4.97186	5.31786	5.27183	5.45555	5.13321	5.04564	5.05401	4.87252	5.18363	5.08239	5.42956	5.76146	5.97687	6.01523	5.37071	5.30502	5.46559	5.62348	5.78956	5.64308	6.71734	6.8929	6.94118	6.00165	6.29467	6.12497	6.22412	6.75845	6.67986
	416	4.96017	5.29169	5.24909	5.4645	5.14674	5.01573	5.06683	4.88256	5.16637	5.07463	5.43786	5.73605	5.96706	5.99869	5.38919	5.32841	5.46075	5.61478	5.78564	5.65664	6.69081	6.89054	6.93761	6.02723	6.31106	6.12165	6.21072	6.81852	6.67838
	417	4.94907	5.26525	5.25609	5.47996	5.1634	5.01706	5.10849	4.86909	5.19012	5.08765	5.44775	5.74566	5.96891	5.99866	5.37505	5.31927	5.44753	5.58714	5.76229	5.66221	6.6938	6.8844	6.94542	6.02127	6.27716	6.13149	6.17678	6.84262	6.68343
	418	4.96336	5.26119	5.25005	5.45973	5.18409	5.05259	5.11236	4.86414	5.176	5.07548	5.46346	5.7309	5.97582	6.03243	5.37269	5.35036	5.44823	5.62107	5.79217	5.68286	6.666	6.87194	6.98172	6.04175	6.2914	6.15836	6.22833	6.88446	6.70264
	419	4.97656	5.2696	5.26961	5.48428	5.17405	5.04186	5.09314	4.83552	5.18564	5.07832	5.46445	5.77862	5.96617	6.03229	5.38742	5.32335	5.43133	5.63636	5.83082	5.68751	6.67132	6.8434	6.99047	6.08575	6.2516	6.1592	6.26744	6.9264	6.69552
	420	4.98213	5.24669	5.25228	5.50601	5.17524	5.0606	5.09691	4.85248	5.21744	5.09427	5.45567	5.81565	5.98779	6.00563	5.37556	5.33304	5.44291	5.66091	5.81663	5.72762	6.64509	6.85721	6.96845	6.07618	6.25484	6.1783	6.32015	6.92526	6.7133
	421	4.96888	5.25995	5.2281	5.49351	5.18679	5.03728	5.07715	4.87051	5.22622	5.08245	5.44914	5.81949	5.99659	6.01342	5.36344	5.31872	5.42832	5.64949	5.83658	5.75027	6.64169	6.90297	6.97985	6.0673	6.2428	6.17092	6.3152	6.93319	6.74455
	422	4.98056	5.23792	5.20997	5.48512	5.16697	5.04254	5.10288	4.90034	5.23377	5.1028	5.45276	5.8077	5.97417	5.99512	5.3841	5.30849	5.42779	5.62341	5.85602	5.72012	6.62022	6.91896	6.97701	6.09077	6.22462	6.17193	6.28485	6.92126	6.75312
	423	4.99786	5.24612	5.21816	5.50902	5.18571	5.05025	5.09355	4.88522	5.23575	5.11752	5.43079	5.80594	5.98145	5.99838	5.40103	5.2975	5.43109	5.63265	5.87284	5.72509	6.62373	6.9371	6.98841	6.10979	6.21909	6.18196	6.29246	6.92103	6.77579
	424	4.99824	5.23769	5.20192	5.48692	5.20681	5.04345	5.09554	4.86847	5.25924	5.11168	5.43763	5.81747	5.96995	5.99755	5.39264	5.26542	5.40581	5.68878	5.90554	5.72557	6.63379	6.93217	7.01233	6.10041	6.17456	6.1857	6.33141	6.94874	6.78943
	425	4.97584	5.24779	5.22788	5.49609	5.206	5.03549	5.10403	4.88725	5.26633	5.12888	5.40721	5.81987	5.97177	5.99778	5.43305	5.28244	5.39778	5.69929	5.91963	5.69678	6.62666	6.92269	7.07305	6.13619	6.18995	6.21759	6.30754	6.92251	6.76907
	426	4.99003	5.26148	5.20536	5.50243	5.20102	5.00662	5.06777	4.94106	5.26564	5.12374	5.4243	5.82522	5.95512	5.98769	5.45793	5.26539	5.40322	5.72402	5.93864	5.7167	6.6254	6.90426	7.13633	6.16497	6.17134	6.22762	6.32764	6.92272	6.78747
	427	4.9775	5.26039	5.21831	5.50134	5.21292	5.02603	5.07641	4.9283	5.25023	5.09607	5.40347	5.802	5.94203	5.98054	5.47369	5.25142	5.41402	5.70558	5.97419	5.71106	6.60006	6.88674	7.14206	6.20542	6.1559	6.23569	6.30635	6.93958	6.76313
	428	5.00794	5.24079	5.21934	5.50503	5.19454	5.01328	5.07516	4.94213	5.26479	5.12121	5.39288	5.80333	5.94475	5.96826	5.4468	5.25293	5.42336	5.72944	5.9527	5.71135	6.60295	6.88211	7.13734	6.17209	6.14225	6.22806	6.29714	6.94395	6.74245
	429	4.98574	5.2406	5.20913	5.48404	5.20218	5.0193	5.0904	4.93153	5.2489	5.10746	5.36426	5.80604	5.94289	6.00123	5.44114	5.2434	5.45632	5.76233	5.93438	5.74735	6.61108	6.87843	7.16122	6.16391	6.13576	6.25229	6.2735	6.92614	6.76078
	430	4.96345	5.24462	5.22826	5.47747	5.18806	5.0191	5.09119	4.92404	5.24117	5.10965	5.33647	5.76762	5.93497	5.98195	5.44431	5.27366	5.46852	5.76727	5.92174	5.71918	6.59961	6.86739	7.13871	6.16551	6.18962	6.26236	6.26093	6.91401	6.7277
	431	4.95014	5.24765	5.21597	5.50589	5.18293	5.00604	5.12832	4.8853	5.21471	5.15791	5.32537	5.78325	5.96559	5.99895	5.44011	5.28425	5.41579	5.78067	5.92167	5.71802	6.60635	6.86707	7.15033	6.15696	6.20945	6.21686	6.26473	6.90322	6.72787
	432	4.93049	5.24463	5.20872	5.509	5.17368	5.04231	5.13191	4.89192	5.21668	5.12886	5.34398	5.81061	5.97014	6.00359	5.46223	5.28448	5.41612	5.80065	5.8924	5.71207	6.60619	6.84876	7.13203	6.1817	6.19662	6.22472	6.28165	6.87338	6.72107
	433	4.91638	5.2462	5.23413	5.50453	5.19941	5.02949	5.08327	4.90519	5.18878	5.116	5.32207	5.82191	5.99299	6.05762	5.45735	5.29155	5.39141	5.76751	5.92834	5.74662	6.6107	6.86175	7.13477	6.1842	6.20804	6.19961	6.23797	6.90506	6.76767
	434	4.95057	5.23854	5.23029	5.49315	5.20887	5.00638	5.11136	4.93649	5.21029	5.10662	5.31586	5.81463	5.96815	6.0686	5.47517	5.23428	5.3913	5.80755	5.94808	5.73086	6.60133	6.8241	7.10609	6.20402	6.14327	6.20846	6.26651	6.91503	6.77585
	435	4.92008	5.25516	5.24653	5.48848	5.21701	5.0256	5.08965	4.92921	5.24339	5.14811	5.29343	5.78548	5.93576	6.08992	5.49731	5.25002	5.42319	5.79712	5.91451	5.69481	6.57208	6.78058	7.09584	6.21002	6.15431	6.26696	6.2542	6.88081	6.76547
	436	4.92333	5.25445	5.22643	5.45784	5.23627	4.96556	5.09496	4.94812	5.23925	5.11356	5.30582	5.78258	5.93884	6.14968	5.52851	5.25105	5.42067	5.79425	5.9325	5.72104	6.56794	6.78311	7.11156	6.21386	6.16508	6.29137	6.23803	6.88944	6.79122
	437	4.90368	5.25598	5.19174	5.47057	5.24578	4.99085	5.13312	4.95185	5.22739	5.10503	5.32497	5.76522	5.95164	6.1335	5.5332	5.25536	5.44321	5.79746	5.9232	5.7272	6.55501	6.78833	7.07601	6.22847	6.16766	6.33971	6.23876	6.89043	6.79004
	438	4.92338	5.24013	5.21238	5.48743	5.2834	5.0034	5.13079	4.94612	5.23427	5.13943	5.34656	5.7698	5.97956	6.14959	5.51994	5.24211	5.4592	5.80956	5.94982	5.73817	6.55591	6.81261	7.07918	6.26894	6.15071	6.37009	6.25121	6.9181	6.79568
	439	4.93572	5.23059	5.22374	5.47632	5.28068	5.01731	5.16244	4.95506	5.25773	5.14479	5.34123	5.77168	5.93703	6.15106	5.5285	5.26342	5.45165	5.82	5.97461	5.70546	6.54912	6.77027	7.0852	6.34163	6.14903	6.36021	6.2851	6.93703	6.76074
	440	4.93428	5.23708	5.25673	5.48374	5.28815	5.00629	5.17213	4.97178	5.26164	5.15193	5.34658	5.80935	5.91435	6.15907	5.54797	5.29045	5.48581	5.84617	5.97238	5.67699	6.58169	6.74469	7.09586	6.37716	6.13876	6.39071	6.34129	6.92788	6.73089
	441	4.93016	5.23172	5.2153	5.48809	5.29084	5.01783	5.16544	4.98069	5.29421	5.11235	5.35393	5.80626	5.89698	6.172	5.5811	5.36078	5.49456	5.82793	5.94091	5.67851	6.57675	6.72204	7.10692	6.41977	6.15621	6.3961	6.36367	6.89489	6.72617
	442	4.93143	5.26602	5.20909	5.50551	5.30658	5.00961	5.21361	4.99867	5.27083	5.09603	5.33668	5.81332	5.91165	6.20861	5.58376	5.35789	5.48103	5.76987	5.93149	5.68727	6.56141	6.73489	7.15255	6.42455	6.17556	6.3803	6.39024	6.8902	6.72016
	443	4.94505	5.28804	5.19755	5.51698	5.33795	5.02101	5.21845	4.98956	5.25191	5.09145	5.32539	5.85275	5.91656	6.20027	5.58716	5.38037	5.42477	5.81517	5.93761	5.69092	6.57828	6.73418	7.1472	6.41614	6.20279	6.3229	6.45996	6.91143	6.69136
	444	4.92799	5.28337	5.23337	5.55547	5.34243	5.01982	5.19279	4.94609	5.2524	5.08863	5.3035	5.88605	5.90716	6.2334	5.58949	5.36793	5.40408	5.79238	5.96218	5.7084	6.59086	6.72088	7.16918	6.41987	6.19591	6.30084	6.49701	6.94964	6.68995
	445	4.9343	5.32028	5.23634	5.57013	5.32691	5.04164	5.16085	4.98769	5.2626	5.07825	5.31668	5.90182	5.88823	6.20783	5.55375	5.342	5.41959	5.77287	5.94718	5.7102	6.60383	6.69339	7.14831	6.38762	6.17154	6.31458	6.52277	6.94559	6.66672
	446	4.92328	5.33234	5.23119	5.59263	5.32274	5.03406	5.15149	4.97863	5.29249	5.08162	5.34453	5.88299	5.89879	6.21321	5.53205	5.37018	5.44188	5.79539	5.95481	5.70821	6.58496	6.68679	7.15442	6.37158	6.20018	6.31412	6.59392	6.95227	6.65075
	447	4.93516	5.34494	5.22967	5.58468	5.30767	5.00751	5.15548	4.9764	5.27562	5.07014	5.38585	5.86048	5.93176	6.20993	5.5278	5.37207	5.43714	5.76587	5.98183	5.68864	6.5535	6.7149	7.14186	6.37313	6.19808	6.30488	6.59552	6.96888	6.62522
	448	4.93652	5.33491	5.22772	5.60071	5.29063	5.04575	5.18284	4.99453	5.30748	5.09137	5.402	5.83318	5.92075	6.20533	5.55474	5.37617	5.43057	5.79061	5.93929	5.70952	6.51871	6.69225	7.14081	6.36678	6.19923	6.29342	6.63439	6.9244	6.63595
	449	4.91958	5.32412	5.25746	5.5957	5.29699	5.05141	5.18141	4.9729	5.32339	5.0838	5.41945	5.82035	5.94315	6.17485	5.61294	5.32508	5.45203	5.75104	5.91887	5.69102	6.50545	6.71016	7.11167	6.33705	6.14013	6.311	6.61697	6.90875	6.60514
	450	4.93801	5.3	5.24942	5.60832	5.28191	5.05952	5.16563	5.00291	5.30133	5.11115	5.43233	5.81847	5.93987	6.16607	5.62818	5.31475	5.43549	5.75049	5.90845	5.67351	6.49122	6.70266	7.10093	6.3413	6.1295	6.28488	6.64499	6.92339	6.58775
	451	4.9736	5.30157	5.27556	5.56985	5.27048	5.01405	5.19688	4.98475	5.26888	5.10897	5.42377	5.83949	5.95695	6.17503	5.61395	5.34331	5.434	5.74472	5.90047	5.69398	6.5077	6.69283	7.11734	6.32345	6.15239	6.28012	6.67272	6.95821	6.60436
	452	4.99165	5.30773	5.26918	5.55654	5.27827	5.00877	5.16984	4.99219	5.2579	5.10835	5.41657	5.82558	5.95885	6.15605	5.59518	5.32179	5.41748	5.75878	5.89099	5.68557	6.51392	6.68724	7.10491	6.29022	6.13483	6.25723	6.69172	6.99507	6.59025
	453	4.98108	5.3262	5.27092	5.56166	5.26905	5.03527	5.1775	4.98478	5.2666	5.12085	5.42951	5.814	5.92667	6.16103	5.5851	5.31927	5.46713	5.81063	5.90621	5.694	6.55118	6.64385	7.10746	6.27405	6.12942	6.29432	6.72401	7.0193	6.59197
	454	4.97574	5.31203	5.27266	5.55976	5.25986	5.0234	5.16815	4.98838	5.2743	5.12768	5.39805	5.81082	5.9251	6.15852	5.58916	5.32618	5.45796	5.79411	5.91423	5.69613	6.56393	6.64185	7.09989	6.27673	6.13229	6.28397	6.70571	7.02606	6.58683
	455	4.98874	5.30531	5.24287	5.56886	5.24527	5.0354	5.20292	5.02871	5.26967	5.14938	5.37926	5.79535	5.94739	6.14254	5.60372	5.3045	5.44686	5.81708	5.92554	5.71373	6.55614	6.66279	7.0831	6.30648	6.1123	6.26424	6.72323	7.02829	6.592
	456	4.95906	5.2952	5.25316	5.5765	5.25311	5.03744	5.2122	5.01587	5.28674	5.14489	5.39971	5.80087	5.95391	6.13694	5.63147	5.29284	5.40164	5.8487	5.91733	5.68694	6.5663	6.6464	7.09716	6.35356	6.1051	6.22149	6.73396	7.01269	6.55743
	457	4.93964	5.2967	5.27854	5.57842	5.27189	5.03515	5.20253	5.04315	5.26353	5.18435	5.425	5.76465	5.9138	6.1418	5.59903	5.30338	5.42801	5.84651	5.92591	5.67398	6.52648	6.60619	7.16361	6.33791	6.11358	6.25304	6.73792	7.01815	6.54278
	458	4.97786	5.31665	5.27792	5.577	5.2923	5.03529	5.16243	5.05267	5.2803	5.15759	5.45528	5.73406	5.93228	6.07965	5.62513	5.28907	5.43542	5.86289	5.90299	5.6758	6.49437	6.6212	7.17233	6.35825	6.11416	6.27771	6.74871	6.99123	6.53374
	459	4.9982	5.28823	5.23937	5.57186	5.28131	5.06173	5.18032	5.05176	5.27825	5.15103	5.43651	5.77404	5.89719	6.07012	5.65333	5.28123	5.41449	5.87856	5.90734	5.66429	6.53534	6.5805	7.19435	6.38242	6.13044	6.31178	6.75343	6.99084	6.5075
	460	5.01428	5.27396	5.25432	5.52419	5.31617	5.05868	5.20444	5.07808	5.27494	5.15364	5.42695	5.77238	5.88487	6.09191	5.62587	5.28301	5.40587	5.87475	5.93185	5.68272	6.54948	6.56548	7.18473	6.3647	6.16353	6.33657	6.72736	7.00009	6.52479
	461	4.99778	5.31493	5.21926	5.50699	5.32396	5.06466	5.18433	5.08497	5.27754	5.15344	5.42469	5.78107	5.88297	6.11669	5.60731	5.28951	5.3934	5.91689	5.96927	5.64827	6.56898	6.56253	7.18729	6.36741	6.1815	6.34589	6.72186	6.99037	6.49049
	462	4.98677	5.33063	5.21535	5.50702	5.31968	5.07249	5.1761	5.06748	5.28531	5.16288	5.41046	5.79724	5.91295	6.11024	5.61876	5.29584	5.42169	5.93146	5.95704	5.67037	6.53865	6.59115	7.19889	6.40256	6.19215	6.36437	6.73593	6.97499	6.50222
	463	4.99034	5.33852	5.22081	5.51105	5.30788	5.06913	5.17386	5.06414	5.29268	5.12939	5.4165	5.80765	5.92498	6.11516	5.62447	5.28242	5.45654	5.91756	5.98476	5.66024	6.54648	6.60418	7.22921	6.44532	6.17281	6.38596	6.733	6.98015	6.48131
	464	4.979	5.30429	5.25931	5.50106	5.3285	5.08004	5.17868	5.0801	5.27552	5.15684	5.38997	5.7892	5.91329	6.07077	5.64137	5.27994	5.53438	5.91416	5.99011	5.6358	6.52189	6.58728	7.19439	6.50713	6.16933	6.39806	6.73932	6.99781	6.46461
	465	4.99364	5.31876	5.27279	5.51087	5.30992	5.06994	5.18616	5.07162	5.27898	5.13608	5.39722	5.78601	5.90915	6.05115	5.64098	5.28839	5.52405	5.93173	5.99974	5.63769	6.51753	6.58917	7.18586	6.50604	6.1826	6.39021	6.74991	7.0132	6.46005
	466	4.97365	5.29737	5.26469	5.46958	5.32125	5.06156	5.20392	5.08066	5.2971	5.1314	5.40632	5.8087	5.87635	6.02992	5.70422	5.29964	5.53273	5.93966	5.99827	5.63537	6.54243	6.55992	7.16845	6.53054	6.18636	6.39557	6.73948	7.0232	6.4679
	467	4.98738	5.30462	5.26671	5.45373	5.29441	5.0868	5.20183	5.08957	5.28267	5.13198	5.38557	5.79659	5.85466	6.08896	5.68807	5.30314	5.51256	5.98965	6.00606	5.64589	6.5612	6.54252	7.20366	6.51832	6.1795	6.3748	6.76535	7.04239	6.4976
	468	4.99893	5.32385	5.25175	5.4348	5.30379	5.09654	5.19451	5.07974	5.29769	5.12361	5.40988	5.79617	5.825	6.17417	5.69045	5.32367	5.5221	6.03435	6.01138	5.62385	6.59927	6.51735	7.21413	6.51957	6.19557	6.37609	6.79356	7.04546	6.51777
	469	4.98587	5.32189	5.23207	5.48548	5.29753	5.1136	5.17802	5.1083	5.30949	5.13406	5.40333	5.79014	5.84599	6.18672	5.68182	5.31292	5.51771	6.07398	6.0281	5.59799	6.60916	6.55889	7.22676	6.51146	6.16072	6.3709	6.80284	7.06103	6.5072
	470	5.01166	5.31498	5.20177	5.5082	5.2965	5.13232	5.18017	5.14942	5.30226	5.13163	5.38659	5.78754	5.89464	6.20949	5.68412	5.31847	5.49387	6.05054	6.02421	5.5976	6.60527	6.62374	7.24891	6.51082	6.12252	6.33759	6.76628	7.05281	6.50962
	471	5.00623	5.30176	5.21576	5.52937	5.28799	5.12057	5.18742	5.17641	5.32814	5.11136	5.37871	5.80471	5.84999	6.20105	5.69284	5.29503	5.48322	6.03892	6.00446	5.5849	6.63014	6.58981	7.24977	6.51184	6.09799	6.30836	6.75231	7.03235	6.4983
	472	4.99332	5.29498	5.26656	5.54499	5.2811	5.10029	5.15616	5.14077	5.3284	5.11397	5.3782	5.79653	5.84224	6.25471	5.71958	5.32664	5.43889	6.02808	6.01292	5.57401	6.63716	6.5966	7.29555	6.5427	6.10903	6.2553	6.73757	7.039	6.48103
	473	4.98888	5.31619	5.2305	5.53808	5.28585	5.07517	5.14256	5.14378	5.31215	5.102	5.41597	5.83052	5.86256	6.22738	5.73257	5.41135	5.45524	6.05075	6.01105	5.58635	6.69923	6.62229	7.27354	6.56485	6.11593	6.27141	6.73094	7.02864	6.4908
	474	4.98747	5.30852	5.23646	5.58577	5.33216	5.09641	5.11017	5.13152	5.30953	5.08078	5.43593	5.83033	5.87031	6.23199	5.70957	5.44525	5.4525	6.09602	6.03164	5.58664	6.71291	6.63361	7.27545	6.5812	6.16251	6.28095	6.75886	7.0254	6.49002
	475	5.02538	5.35098	5.26103	5.56588	5.30053	5.09344	5.12928	5.1307	5.3054	5.10537	5.43223	5.84522	5.85567	6.2602	5.72505	5.44297	5.40971	6.09655	6.00864	5.58808	6.73486	6.63181	7.28821	6.60936	6.14554	6.26864	6.74754	6.99409	6.48298
	476	5.04895	5.35813	5.26865	5.57839	5.28401	5.11286	5.12829	5.15947	5.29891	5.12759	5.43391	5.85538	5.85748	6.26647	5.73348	5.44208	5.41587	6.09175	6.04553	5.58825	6.73842	6.63774	7.283	6.64237	6.14791	6.28512	6.73844	7.00345	6.47032
	477	5.05704	5.3874	5.25663	5.60584	5.31581	5.12453	5.0915	5.15274	5.28549	5.12354	5.43291	5.85789	5.84926	6.25212	5.73012	5.4474	5.39693	6.08668	6.03412	5.55394	6.73213	6.63989	7.26027	6.65697	6.1462	6.27107	6.73053	6.98843	6.43779
	478	5.06487	5.40174	5.26687	5.62318	5.35114	5.11028	5.10526	5.17188	5.29819	5.13351	5.4376	5.86418	5.84389	6.23766	5.76539	5.43861	5.3565	6.09322	5.9987	5.53329	6.72879	6.65147	7.23838	6.7354	6.12514	6.23392	6.73706	6.94605	6.41627
	479	5.06726	5.39329	5.27281	5.62005	5.35845	5.1215	5.08923	5.16708	5.29376	5.10553	5.4195	5.83486	5.8147	6.22518	5.80183	5.43138	5.34405	6.10717	5.99236	5.53839	6.71978	6.65137	7.21855	6.77889	6.12527	6.21946	6.7454	6.9295	6.41277
	480	5.07599	5.39453	5.26752	5.61151	5.36618	5.12186	5.05524	5.19181	5.26437	5.08075	5.38654	5.82709	5.7776	6.22397	5.83261	5.44473	5.37608	6.09273	5.99415	5.56842	6.7533	6.63611	7.21274	6.83605	6.16129	6.22818	6.72532	6.92634	6.43142

## Sheet: Fig3B
Fig3B N layers
	time (iterations)	no prolif / no INM										low INM										INM
	1	8	7	7	8	7	7	7	8	7	9	8	7	8	8	7	7	7	9	8	9	8	8	8	8	8	8	8	8	9
	2	8	8	7	8	8	8	8	8	9	8	8	8	8	8	8	8	8	9	9	8	9	8	9	8	8	8	8	8	9
	3	8	7	7	8	8	8	8	8	8	9	8	8	7	8	8	8	8	8	8	9	8	7	9	9	8	8	9	8	9
	4	8	7	8	8	7	8	8	8	7	8	8	8	8	8	7	8	8	8	8	8	6	8	8	8	8	8	8	8	9
	5	8	8	8	8	8	8	8	8	7	9	8	8	7	8	8	8	8	9	7	9	9	7	9	8	9	7	8	8	9
	6	8	8	9	8	7	8	7	8	7	9	8	8	8	8	7	8	7	9	8	9	9	8	8	9	8	8	9	8	9
	7	8	8	8	8	8	8	8	8	7	9	8	8	8	8	8	8	8	8	8	9	9	8	8	9	9	9	9	8	9
	8	8	8	9	7	8	8	9	8	8	9	8	8	8	7	9	8	9	9	7	8	8	8	7	8	8	9	9	9	9
	9	9	8	9	8	8	8	9	8	8	9	8	9	8	8	8	8	8	9	7	8	7	8	8	8	8	8	9	9	9
	10	8	8	9	9	9	9	9	8	7	9	8	9	8	9	9	8	8	9	8	7	8	8	9	8	8	8	8	8	9
	11	8	9	8	8	8	8	9	9	7	9	8	8	8	8	9	9	8	9	8	9	9	8	8	9	8	8	9	7	8
	12	8	9	9	9	9	8	9	8	8	9	8	9	8	9	9	8	8	9	8	9	8	8	9	8	8	8	8	9	8
	13	9	8	9	8	9	9	9	8	7	9	8	8	8	8	9	9	7	10	8	9	8	9	9	9	8	9	8	8	9
	14	8	10	9	8	9	8	9	8	8	9	8	9	8	8	8	9	7	10	8	9	8	9	9	8	9	8	9	8	9
	15	9	9	9	10	8	9	9	8	7	9	8	9	8	10	9	8	9	10	8	8	9	8	10	9	8	9	9	7	8
	16	9	9	8	9	8	8	8	8	8	8	8	8	8	9	8	8	8	8	8	8	9	9	9	9	8	10	8	8	9
	17	9	8	8	8	9	9	8	8	8	9	8	9	8	8	8	9	9	9	8	8	8	9	8	9	8	9	9	8	8
	18	8	8	8	7	8	9	9	8	8	8	9	8	8	8	8	8	10	9	8	8	9	9	8	9	9	9	9	9	8
	19	8	9	8	9	8	9	9	8	7	8	8	9	8	9	8	9	9	9	8	8	9	8	9	8	9	9	9	9	8
	20	9	9	9	9	8	8	8	8	7	8	8	9	9	9	9	10	9	8	8	9	9	8	9	8	8	9	9	9	8
	21	9	8	9	8	8	9	8	8	8	8	8	9	8	9	8	9	9	8	9	9	9	9	10	9	8	10	9	9	8
	22	8	8	9	8	8	8	8	9	8	8	9	9	9	8	9	9	9	8	9	9	9	8	8	9	8	9	9	9	8
	23	8	8	9	8	8	9	8	9	8	8	8	8	9	8	8	9	9	9	8	9	9	8	8	9	9	9	9	9	8
	24	8	8	9	8	8	8	8	8	7	8	8	9	8	8	8	9	9	9	9	9	9	8	8	9	8	9	8	9	8
	25	8	8	10	9	8	8	8	8	8	8	8	9	9	8	8	8	9	9	9	9	9	8	8	9	9	9	8	9	8
	26	8	8	8	8	8	8	9	8	8	8	7	10	9	9	8	8	9	9	8	8	9	8	9	9	9	9	8	9	8
	27	9	8	10	9	9	8	9	8	8	8	7	9	8	10	8	8	9	8	8	8	9	8	10	9	9	9	9	8	8
	28	9	9	8	9	9	8	9	9	8	8	7	8	8	9	8	9	9	9	8	8	9	8	9	9	9	9	9	8	8
	29	9	9	9	9	9	8	8	8	8	8	9	8	8	8	8	8	9	8	8	8	9	8	9	9	9	9	9	9	9
	30	9	8	8	9	9	8	9	8	8	9	8	8	8	9	8	9	9	9	8	9	8	8	9	9	9	9	9	9	9
	31	8	8	8	8	9	9	8	9	8	8	7	8	8	9	8	8	9	9	8	9	9	8	9	9	9	9	9	9	8
	32	9	9	9	8	9	9	8	9	8	9	7	8	8	9	8	9	9	9	8	9	8	8	9	9	9	8	9	9	8
	33	9	9	9	8	9	8	8	9	8	8	8	8	9	9	9	9	9	8	8	8	8	8	9	9	9	8	9	9	8
	34	9	9	9	8	9	9	8	9	8	9	8	8	9	9	9	9	9	9	9	8	8	8	9	9	9	8	9	9	8
	35	9	9	9	9	8	9	8	9	8	8	9	8	9	9	9	9	9	9	8	8	8	8	9	8	9	9	9	10	8
	36	8	9	9	8	8	9	8	9	8	9	9	8	8	9	8	9	8	9	9	8	8	8	9	9	9	9	9	9	8
	37	10	9	9	9	9	9	8	9	8	9	9	9	8	9	8	9	9	8	8	8	8	8	8	8	9	8	9	9	8
	38	8	9	9	9	9	9	9	9	8	8	9	9	9	10	8	9	9	8	9	9	8	8	8	9	9	8	9	9	8
	39	9	9	9	9	8	9	9	9	8	8	9	9	9	9	8	9	9	10	9	8	9	8	9	8	9	8	9	8	8
	40	8	8	9	10	9	9	9	9	8	8	9	9	9	9	8	10	9	9	9	9	9	8	9	8	8	8	9	8	8
	41	9	9	9	9	8	9	8	9	8	8	9	9	8	9	8	10	9	9	9	8	10	9	10	9	9	8	9	8	9
	42	10	9	9	8	9	9	10	9	8	7	7	9	9	9	8	10	9	9	10	9	9	8	9	9	8	8	9	9	9
	43	9	9	9	10	9	9	9	8	8	8	8	9	9	10	8	9	9	9	9	8	9	9	8	9	8	9	9	9	9
	44	9	9	9	9	8	10	8	9	8	9	9	9	8	10	8	9	9	9	10	9	9	9	8	10	9	8	8	9	9
	45	9	9	10	9	8	9	8	9	8	9	10	9	8	9	8	9	9	10	9	9	9	9	9	8	9	9	8	9	9
	46	10	9	9	8	8	9	9	9	8	9	9	9	9	10	8	10	9	10	9	9	9	9	9	8	9	9	8	9	9
	47	10	9	9	9	9	9	8	9	8	8	9	9	9	10	8	9	9	10	8	9	9	8	9	9	9	9	9	9	9
	48	9	9	9	9	9	9	9	9	9	9	9	9	8	8	8	10	8	9	9	8	9	9	9	8	8	9	9	9	8
	49	9	9	9	8	9	9	9	9	9	9	9	9	9	9	9	10	8	9	10	9	10	8	9	8	8	10	8	8	8
	50	9	8	9	8	10	9	9	9	9	9	9	9	8	9	8	9	8	9	10	8	10	8	9	9	8	9	8	8	8
	51	10	9	9	9	9	9	9	9	8	9	9	9	8	8	9	10	8	9	9	9	9	8	9	9	8	9	8	8	9
	52	10	9	9	9	10	9	9	9	8	9	9	8	8	9	8	10	9	9	9	9	9	8	9	9	9	9	9	9	8
	53	9	9	9	9	9	9	9	9	8	9	9	8	8	9	8	9	9	9	10	8	9	8	9	9	8	9	8	9	8
	54	9	9	9	9	9	9	9	9	8	9	9	9	9	9	9	9	9	9	9	8	9	8	9	9	8	8	9	9	9
	55	9	9	9	10	9	9	9	10	8	9	9	9	9	9	8	8	9	9	9	8	9	8	9	9	9	9	8	9	9
	56	9	8	9	9	9	8	9	9	8	9	9	9	9	8	9	8	8	9	10	8	9	8	9	9	8	9	10	9	8
	57	8	8	9	10	9	8	9	9	8	9	8	9	9	8	8	8	8	8	9	9	9	8	9	9	8	9	9	10	8
	58	9	8	10	9	9	8	9	9	8	9	8	9	9	9	9	8	9	9	9	8	9	8	9	9	9	8	8	9	9
	59	8	8	9	9	9	8	10	10	8	9	9	9	8	8	8	8	9	9	8	8	10	8	9	9	9	10	8	9	8
	60	9	8	9	9	9	8	9	9	8	9	9	9	9	9	9	8	9	9	8	9	9	8	9	10	9	9	10	10	9
	61	9	8	9	8	8	8	9	10	8	9	9	9	8	9	8	8	9	9	7	8	9	8	9	10	8	9	9	9	8
	62	9	9	9	8	8	8	9	10	9	9	9	9	8	9	8	8	9	9	8	9	9	8	9	10	9	9	10	9	8
	63	9	8	9	9	8	8	9	9	8	9	8	9	9	9	8	8	9	9	8	9	9	8	9	10	8	10	10	9	8
	64	9	9	9	9	8	8	9	9	8	9	9	9	9	9	8	8	9	9	9	9	9	8	9	9	8	10	10	9	8
	65	8	9	10	9	8	8	9	9	8	9	9	9	8	9	8	8	9	9	9	8	8	8	9	10	9	9	9	9	8
	66	9	8	9	9	9	8	9	9	9	9	9	9	8	8	8	8	9	9	10	9	8	9	9	10	8	10	9	7	9
	67	9	8	9	9	8	8	9	8	9	9	8	9	9	8	9	8	9	9	9	9	8	7	9	10	9	10	9	7	9
	68	9	8	9	9	9	8	9	9	9	9	9	9	9	9	9	9	9	9	10	9	8	8	8	10	9	9	8	8	9
	69	9	9	9	9	9	9	9	9	9	9	9	9	9	8	8	8	9	9	10	9	8	8	9	10	8	9	8	8	9
	70	9	9	10	10	9	8	9	9	8	9	9	9	9	8	8	8	9	9	9	8	9	9	9	10	9	9	8	7	10
	71	10	9	10	9	8	9	9	9	8	9	8	9	9	8	8	9	9	9	9	9	9	8	9	9	8	8	8	7	9
	72	9	8	10	9	9	8	9	9	8	9	8	9	9	9	7	9	9	8	10	9	9	8	9	9	8	9	8	8	9
	73	10	9	10	8	9	8	10	9	8	9	7	9	9	9	8	8	9	9	10	8	9	8	9	9	8	9	8	8	9
	74	10	9	10	9	8	9	9	9	8	9	8	9	9	9	8	8	9	9	10	9	9	8	9	9	8	9	8	8	8
	75	9	9	9	9	8	8	9	9	8	9	8	9	9	9	8	8	9	9	10	8	9	9	8	9	8	10	8	8	8
	76	9	8	10	9	8	8	9	9	8	9	7	8	9	9	8	8	9	9	9	9	9	9	8	9	8	9	8	8	8
	77	10	8	10	9	9	9	9	9	7	9	7	9	9	8	8	8	9	9	9	9	9	8	9	7	8	10	8	8	9
	78	9	8	9	8	9	9	9	9	7	9	8	9	8	8	9	8	9	9	9	9	9	9	8	7	8	10	8	8	8
	79	9	8	9	9	9	9	9	9	9	9	7	8	9	9	8	8	9	9	9	8	9	8	9	9	9	9	8	8	9
	80	8	8	10	8	9	9	9	9	8	9	7	8	8	9	9	9	9	9	9	8	9	9	9	9	8	10	8	8	9
	81	9	9	9	9	8	10	9	9	9	9	8	9	9	9	9	9	9	10	9	9	9	8	9	8	8	9	8	8	9
	82	9	9	9	9	9	10	8	9	8	9	7	9	9	9	8	8	9	9	10	8	9	8	8	8	8	9	8	8	10
	83	9	9	9	8	9	9	8	9	9	8	8	9	8	9	9	9	9	9	9	8	9	8	8	9	8	9	9	9	9
	84	9	9	9	8	9	9	9	9	9	8	8	9	9	9	9	9	9	8	9	9	9	9	8	9	8	9	8	9	9
	85	10	9	9	8	9	9	8	9	8	8	8	9	9	9	8	7	9	9	9	9	9	8	8	9	9	9	8	8	9
	86	10	9	9	8	9	9	9	9	9	9	8	9	9	9	8	9	9	8	8	9	9	8	8	9	9	10	8	8	9
	87	8	9	9	8	9	9	9	9	10	8	8	10	9	8	8	9	9	8	9	9	9	8	9	8	9	10	8	8	9
	88	10	9	9	10	9	9	9	9	10	9	9	10	9	8	8	9	8	9	8	9	9	8	8	9	9	9	8	9	9
	89	10	9	9	9	9	10	9	9	10	8	7	10	9	8	8	9	9	9	9	9	9	8	8	9	8	9	8	8	9
	90	10	9	8	9	9	10	8	9	9	8	8	9	9	8	8	9	9	9	9	8	9	9	9	9	9	8	8	8	8
	91	10	8	8	9	9	9	9	9	9	9	8	10	9	8	8	9	9	9	9	9	8	9	9	9	8	8	8	8	9
	92	9	8	10	8	9	10	9	10	9	9	9	9	9	9	8	9	9	9	9	9	9	9	9	8	8	9	8	9	8
	93	9	8	9	9	9	9	8	9	8	9	8	9	9	8	9	9	9	9	9	9	9	9	9	9	9	9	8	9	8
	94	9	8	10	9	9	9	9	9	8	9	9	9	9	8	9	9	9	9	9	9	9	8	9	8	9	8	8	9	9
	95	9	9	11	9	9	10	8	9	9	9	8	9	9	8	9	9	9	9	9	9	9	8	8	10	9	9	8	9	9
	96	9	8	10	9	8	10	9	9	9	9	8	8	10	8	8	9	9	10	9	8	9	8	8	8	8	9	8	9	10
	97	9	9	9	9	10	9	8	9	8	9	8	9	10	8	9	9	9	10	9	8	9	9	8	9	9	9	7	9	9
	98	10	8	9	8	9	10	9	9	9	9	9	9	10	9	9	9	9	10	9	8	9	8	8	9	9	9	8	9	9
	99	10	8	9	8	9	9	9	9	9	9	9	9	10	8	8	9	9	9	9	9	9	8	8	9	9	8	8	9	9
	100	10	9	10	9	9	9	9	9	10	9	8	9	10	9	8	9	9	9	8	9	9	9	8	9	9	8	8	8	9
	101	9	9	9	9	10	9	9	9	9	9	8	9	9	9	8	9	9	9	8	9	8	9	9	9	9	8	7	9	9
	102	10	8	9	9	10	8	9	10	8	8	9	9	10	9	8	9	9	9	9	9	8	8	9	9	9	8	8	9	9
	103	9	8	10	9	9	8	7	10	8	8	9	9	10	9	9	9	9	9	9	9	8	8	8	9	8	9	8	9	10
	104	9	9	9	10	9	8	9	9	9	9	9	9	10	8	9	9	9	9	9	9	8	8	8	9	9	8	8	9	9
	105	10	9	9	10	9	9	10	9	8	9	9	9	10	9	8	9	9	8	8	9	8	8	9	8	9	9	8	9	10
	106	9	9	9	9	10	9	9	9	9	7	9	9	10	9	9	9	9	7	7	9	9	8	9	9	8	8	8	10	10
	107	9	9	9	9	10	9	10	9	9	8	8	9	10	9	9	9	9	8	9	9	9	8	9	8	8	8	8	9	10
	108	9	9	9	8	10	9	10	10	9	7	8	10	10	9	8	9	9	8	8	9	10	9	9	8	9	9	8	9	10
	109	10	9	9	8	9	9	9	10	8	7	8	9	10	9	8	8	9	8	8	9	9	9	9	8	9	9	8	9	10
	110	10	9	9	8	10	9	9	9	9	9	9	9	10	8	8	9	9	8	8	9	9	9	9	8	9	8	7	9	10
	111	9	9	9	8	9	9	10	9	9	9	8	9	10	8	8	9	9	8	8	9	9	9	9	8	9	8	7	10	10
	112	9	9	9	9	9	10	9	10	9	9	8	9	10	8	8	9	9	8	9	9	7	9	8	8	9	9	7	9	9
	113	9	8	10	9	9	9	10	9	9	9	8	9	10	8	9	9	9	8	9	9	7	8	7	8	9	9	8	8	9
	114	9	8	10	8	8	8	10	9	9	9	8	9	10	8	9	9	9	8	9	9	8	8	9	8	9	9	6	9	9
	115	10	9	9	8	9	8	9	9	8	9	8	9	10	8	9	9	9	9	9	9	8	8	8	8	9	9	7	9	9
	116	9	9	9	8	9	8	9	10	8	9	9	9	10	8	9	9	9	9	9	9	8	8	8	8	9	10	7	8	9
	117	9	9	9	8	9	9	10	9	9	9	9	9	10	8	8	9	9	10	9	8	8	9	8	9	9	10	7	9	9
	118	10	9	9	8	9	10	9	9	8	9	8	9	10	8	8	9	9	9	9	8	8	9	7	8	9	9	8	9	8
	119	9	9	10	9	9	9	9	9	9	9	8	9	9	8	8	9	9	10	9	9	8	8	7	8	8	9	8	9	9
	120	9	9	9	8	9	10	10	9	8	9	8	9	9	8	8	9	9	9	9	10	8	9	8	9	8	8	9	9	10
	121	8	9	9	8	8	10	9	9	9	9	7	10	9	8	8	9	9	8	8	10	8	8	8	9	8	8	8	9	10
	122	8	9	9	8	8	10	10	9	9	9	8	9	9	8	9	9	9	8	8	9	8	9	8	9	8	8	8	9	10
	123	9	9	9	8	8	10	10	9	9	10	9	9	9	8	9	9	9	8	8	9	8	8	8	9	8	9	9	9	10
	124	8	9	10	8	9	10	10	9	9	9	9	9	10	8	9	9	9	8	8	9	8	8	8	9	9	8	8	9	9
	125	8	9	9	8	9	10	10	9	9	9	9	9	9	8	9	9	9	8	9	9	8	8	8	9	9	8	8	9	9
	126	9	9	9	8	9	10	9	9	8	9	9	9	9	9	9	9	10	8	8	10	8	8	8	8	9	8	8	9	9
	127	9	9	9	9	8	10	9	8	9	9	9	8	9	9	9	8	9	8	9	10	8	8	8	9	9	8	7	9	9
	128	8	9	9	8	9	10	9	9	9	9	9	8	9	9	9	9	9	8	9	9	9	8	8	8	9	9	8	9	8
	129	9	9	9	8	9	11	9	9	9	9	9	8	9	8	9	9	10	9	9	9	9	8	8	8	8	8	8	9	9
	130	8	9	8	8	9	10	9	9	9	9	9	8	9	9	9	9	8	10	9	9	9	8	8	8	7	8	8	9	8
	131	9	9	8	9	9	10	9	8	9	8	9	8	8	8	8	9	9	9	10	8	9	8	8	9	9	8	8	9	8
	132	9	9	8	9	9	10	9	9	9	8	8	8	8	9	9	9	9	9	9	9	9	8	9	8	8	8	9	9	9
	133	9	9	9	9	9	10	9	9	9	8	8	9	9	8	9	9	9	9	9	9	9	9	8	8	8	9	9	9	9
	134	9	10	9	9	8	9	9	9	8	8	8	9	8	8	7	9	9	8	10	9	8	9	8	8	8	9	9	9	9
	135	8	9	10	8	8	9	9	10	8	8	9	9	8	8	8	9	9	8	9	8	8	9	8	9	8	9	9	9	9
	136	9	9	9	8	9	9	9	9	9	8	9	9	9	8	8	9	8	8	10	8	9	9	9	8	8	8	9	9	9
	137	9	10	9	8	8	9	9	9	9	8	9	9	9	8	8	9	9	8	10	9	9	8	8	8	7	9	8	9	7
	138	8	9	9	9	8	9	9	9	9	8	9	8	9	8	9	9	9	8	9	9	9	9	8	8	8	9	8	9	8
	139	8	8	9	8	9	10	9	9	8	9	9	8	9	8	8	9	9	9	9	9	9	9	8	8	9	9	8	9	8
	140	8	8	9	8	8	10	9	9	9	10	8	9	9	8	8	9	8	8	9	9	9	8	9	8	7	9	8	9	9
	141	9	8	9	8	8	9	9	9	9	9	8	8	9	8	9	9	8	8	9	8	8	9	8	8	8	8	8	9	9
	142	10	8	9	9	8	9	9	8	9	9	9	8	9	8	9	9	9	9	9	9	8	9	8	8	8	8	9	9	8
	143	9	10	9	9	8	9	9	9	9	8	9	9	9	9	9	9	10	8	9	9	9	9	8	8	9	8	9	9	9
	144	10	9	8	9	9	9	8	9	9	10	9	9	9	8	9	9	9	9	9	9	8	9	8	8	9	8	9	9	8
	145	10	10	8	9	9	8	8	8	8	9	9	9	8	8	8	9	9	9	9	8	8	8	8	8	8	9	9	8	8
	146	10	10	8	9	9	9	9	9	9	9	9	8	8	9	9	9	10	10	9	8	8	8	8	8	8	9	9	9	8
	147	9	10	9	9	9	9	10	9	9	9	10	8	8	8	9	9	9	10	9	9	8	8	8	8	8	9	8	9	8
	148	10	9	9	9	9	9	9	10	10	9	9	9	8	8	8	8	9	9	9	10	8	8	7	9	8	9	8	9	8
	149	10	9	8	9	10	9	8	9	9	9	9	10	8	8	8	9	10	9	10	10	8	8	7	8	8	9	9	8	8
	150	10	10	9	9	9	9	9	10	9	9	9	8	9	8	9	9	9	9	9	9	8	8	8	9	9	9	9	9	9
	151	9	7	9	9	8	9	9	9	8	9	9	9	9	8	9	9	9	8	9	10	8	8	8	9	9	9	9	8	9
	152	10	8	9	9	9	9	9	10	8	9	9	9	9	8	9	9	9	8	9	10	8	8	8	9	8	9	9	8	9
	153	9	8	9	9	9	9	9	9	8	9	9	8	9	8	9	9	9	8	9	10	8	8	8	8	8	8	9	8	9
	154	9	8	9	9	8	10	9	10	9	9	9	9	9	9	9	9	9	9	9	8	8	7	8	8	8	9	9	9	9
	155	10	9	9	9	8	10	9	10	8	9	9	9	9	8	8	9	9	8	9	9	8	7	9	8	8	8	9	9	9
	156	9	9	9	9	9	9	9	10	9	8	8	8	9	8	8	9	9	9	9	8	7	7	9	8	8	9	9	8	9
	157	9	9	9	9	9	9	9	10	8	8	10	8	9	8	8	9	9	8	8	8	8	8	9	8	9	8	9	8	9
	158	10	9	9	9	10	9	9	10	9	9	10	8	9	9	9	9	9	9	8	8	8	8	9	9	9	9	9	9	8
	159	10	10	9	9	10	9	9	10	8	9	9	9	9	9	9	9	8	8	9	8	8	8	9	8	8	8	8	8	9
	160	10	10	9	8	10	9	9	9	8	9	10	8	9	8	8	9	8	9	8	8	8	9	8	9	8	9	9	8	9
	161	10	9	9	9	9	9	9	8	10	9	9	8	9	8	9	9	8	8	9	9	9	8	9	9	8	8	9	8	9
	162	10	9	9	9	9	9	9	10	9	9	9	8	9	8	8	8	8	9	8	8	9	8	9	8	8	9	9	8	9
	163	9	9	9	8	9	9	9	9	9	9	9	8	9	9	8	9	9	8	8	8	9	8	9	8	8	9	8	8	8
	164	8	9	9	9	9	9	9	9	9	8	9	9	8	9	8	9	9	8	8	9	9	8	9	8	8	9	8	8	9
	165	8	9	9	8	9	9	9	9	8	9	9	9	9	9	8	9	9	8	8	9	9	9	8	9	9	8	9	7	9
	166	8	9	9	9	9	10	9	10	8	9	9	9	9	9	8	9	8	9	8	9	8	8	9	8	8	8	9	8	8
	167	8	9	9	9	9	9	9	9	8	9	9	9	9	9	9	9	8	9	9	8	9	9	9	9	8	8	9	9	8
	168	8	9	9	8	9	9	9	9	8	9	9	9	8	10	8	9	8	8	8	9	9	9	9	8	8	8	8	8	9
	169	9	9	9	9	10	9	9	9	8	9	9	9	9	9	8	9	9	8	9	9	8	9	9	9	8	8	8	8	9
	170	9	9	9	9	9	9	8	9	8	9	8	9	9	9	8	9	8	9	9	8	8	9	9	9	8	8	8	8	9
	171	9	9	9	8	10	10	9	9	8	10	8	9	8	9	8	9	9	8	9	9	9	8	8	9	9	8	8	8	10
	172	9	8	9	9	8	9	8	10	9	9	8	9	9	9	8	9	9	9	9	9	8	9	9	9	8	8	8	8	9
	173	8	8	9	8	9	9	8	9	9	9	8	9	9	9	9	9	9	9	8	9	9	9	9	9	8	8	8	7	9
	174	9	8	9	8	8	9	8	10	9	10	9	9	9	9	9	9	8	8	8	9	9	8	8	9	9	8	8	8	9
	175	8	9	10	8	9	10	9	9	9	10	8	9	9	9	8	9	9	9	8	9	9	9	9	9	8	8	8	7	9
	176	9	9	10	8	9	9	9	9	9	9	8	8	9	9	10	8	9	8	6	9	9	8	9	9	8	8	8	8	9
	177	9	7	9	9	9	9	9	9	9	8	8	8	9	9	8	8	9	8	7	8	8	9	9	9	8	8	8	8	9
	178	9	9	9	9	9	9	9	9	8	9	9	9	9	9	8	9	9	9	8	9	8	9	9	10	8	8	8	7	9
	179	9	9	9	9	9	9	9	10	8	8	9	9	10	8	9	9	9	10	8	9	8	8	9	9	7	8	8	8	8
	180	9	9	9	9	9	9	9	10	9	8	10	9	9	9	9	9	9	10	8	8	8	8	9	9	8	8	8	7	9
	181	9	9	9	8	9	9	9	10	9	8	9	8	10	9	8	10	9	10	8	9	8	8	9	9	7	8	8	8	8
	182	9	9	9	9	9	9	9	10	8	8	10	8	9	9	9	9	9	9	7	9	8	8	10	9	8	8	8	7	8
	183	8	9	9	8	9	8	10	10	9	9	10	8	9	8	8	9	8	8	7	9	8	8	8	8	8	8	8	8	8
	184	8	9	9	8	9	8	10	10	9	10	10	8	9	9	9	9	9	8	7	9	8	8	8	8	8	7	8	8	8
	185	9	8	9	8	9	10	10	10	8	9	10	8	8	8	9	9	9	8	7	9	9	8	8	9	8	8	8	8	8
	186	8	8	9	8	9	9	9	9	8	9	9	7	8	8	9	9	9	8	7	9	9	8	8	9	8	8	8	8	7
	187	8	8	9	9	10	10	10	9	8	8	9	8	9	8	9	9	8	9	7	9	8	8	8	8	8	7	8	8	8
	188	8	8	9	9	9	10	9	9	9	9	9	8	9	9	9	8	9	9	7	9	8	7	8	9	9	8	7	7	7
	189	8	8	9	9	9	10	9	9	9	9	9	10	8	9	9	9	8	9	8	9	8	8	8	9	9	8	8	8	7
	190	8	8	9	9	9	9	9	9	9	9	9	9	9	9	9	9	9	9	8	9	8	8	8	8	8	8	8	7	7
	191	8	8	8	9	9	9	9	9	8	9	9	9	10	9	9	8	9	9	7	9	8	9	8	8	8	8	7	8	8
	192	9	8	9	9	9	9	9	9	9	10	9	8	10	9	9	9	8	10	7	9	8	8	8	9	7	8	9	7	9
	193	9	8	9	9	9	10	9	10	9	9	9	8	10	8	9	10	8	9	8	8	8	9	9	9	7	7	8	7	9
	194	10	8	9	10	10	8	9	10	9	9	9	8	9	9	8	9	8	10	8	9	8	8	8	8	7	8	8	8	9
	195	8	9	9	9	10	8	9	10	8	10	9	9	8	8	9	9	8	10	8	8	8	8	7	9	7	8	8	8	8
	196	8	8	9	9	10	8	9	9	8	10	9	8	8	9	8	10	8	10	8	8	8	8	8	9	8	8	8	8	8
	197	8	8	9	8	9	8	9	9	8	9	9	9	8	9	8	9	8	9	9	8	8	8	8	9	8	8	8	8	8
	198	8	8	10	9	9	9	9	9	9	9	9	9	9	9	9	9	8	10	9	8	8	8	8	8	9	8	8	9	8
	199	9	8	10	9	9	9	9	10	8	9	9	9	8	9	9	8	8	10	8	8	8	8	9	8	9	8	8	8	9
	200	10	8	10	9	9	10	9	10	9	9	9	8	8	9	8	8	9	10	7	9	7	7	9	9	8	8	8	9	10
	201	9	8	9	9	9	9	8	9	8	9	9	9	8	9	9	8	8	8	8	9	8	7	9	9	8	8	8	9	8
	202	8	9	9	9	9	9	9	9	7	10	9	8	8	8	8	8	8	9	8	9	9	6	9	9	9	8	9	8	9
	203	9	8	10	10	8	9	9	10	8	9	9	8	8	8	9	8	8	10	8	9	7	8	9	8	9	8	8	8	8
	204	9	8	10	10	9	9	8	10	8	9	8	9	9	9	9	8	9	9	8	9	8	7	9	8	9	8	8	8	9
	205	10	9	9	10	8	10	8	9	8	9	9	9	8	8	9	8	9	9	7	9	9	8	8	8	8	8	8	8	9
	206	8	10	10	10	9	9	9	10	8	9	9	8	8	7	9	8	9	9	8	9	8	8	8	9	9	8	9	8	9
	207	9	8	10	10	9	9	8	9	9	9	9	8	8	9	9	8	9	9	8	9	8	8	8	9	9	8	9	8	8
	208	9	9	9	10	9	10	9	9	8	9	8	9	8	9	9	8	8	8	9	9	8	8	8	9	9	7	9	8	9
	209	8	9	9	10	9	9	9	9	8	9	10	9	8	9	9	8	9	8	9	8	9	8	9	9	8	7	9	8	8
	210	9	8	9	9	9	10	9	9	8	9	8	9	9	10	9	8	9	10	9	9	8	9	8	8	9	9	8	8	8
	211	9	8	10	9	9	9	9	9	9	9	8	9	9	9	9	8	9	8	8	9	8	9	8	8	8	9	9	8	9
	212	9	8	9	9	9	9	9	9	10	9	8	9	8	9	9	8	9	8	9	8	8	8	8	9	8	9	9	8	7
	213	8	8	9	10	9	9	9	10	8	10	7	8	8	9	9	8	9	9	9	8	8	9	8	9	9	8	9	8	8
	214	10	8	9	10	10	10	9	9	9	10	8	9	9	9	9	8	9	9	9	9	8	8	8	9	8	8	8	8	8
	215	9	9	9	9	9	10	9	8	10	9	8	9	9	9	9	8	9	8	9	8	9	8	9	9	8	9	9	8	8
	216	9	9	9	10	9	8	9	9	9	9	8	8	9	9	9	8	9	9	10	8	9	9	9	8	8	8	8	8	8
	217	9	9	9	10	9	9	10	9	9	9	7	9	9	9	9	8	9	9	9	8	8	9	9	9	10	9	8	8	8
	218	10	9	10	9	9	8	9	9	9	9	8	10	9	8	9	8	9	9	9	8	9	8	8	9	9	8	9	8	8
	219	10	8	9	10	9	8	9	9	8	9	9	9	10	9	9	8	9	9	8	9	9	8	8	9	10	9	9	8	8
	220	9	8	10	9	9	8	9	10	9	9	9	9	9	9	9	8	9	8	9	8	8	8	8	9	10	8	8	8	7
	221	9	9	10	10	9	9	9	9	8	9	9	9	8	9	9	8	9	8	8	7	7	9	9	8	9	8	8	9	7
	222	9	9	9	10	9	9	9	9	9	9	9	9	8	9	8	9	9	8	8	8	7	8	8	8	8	9	8	9	7
	223	9	8	9	10	9	9	10	9	8	9	8	9	9	9	9	8	9	8	8	9	8	8	8	8	8	7	8	9	7
	224	8	8	10	10	8	8	10	9	9	9	8	9	9	9	9	8	9	9	9	9	9	8	8	9	9	7	8	9	8
	225	10	9	10	10	9	9	9	9	8	9	8	9	8	9	9	8	8	8	9	9	8	8	8	9	8	8	8	8	7
	226	8	9	10	9	9	8	10	8	9	9	9	9	9	9	9	8	9	8	9	9	8	8	9	9	8	7	8	8	7
	227	8	8	10	10	10	9	10	9	8	9	9	9	9	9	9	8	9	8	9	9	8	8	8	9	8	7	8	9	8
	228	8	9	9	10	10	9	8	9	9	9	9	8	8	9	10	8	9	8	8	9	8	9	7	9	9	8	8	9	8
	229	9	8	9	9	10	9	9	9	8	8	8	9	9	8	9	9	8	9	9	9	9	8	8	9	8	8	8	9	7
	230	9	8	10	10	10	10	9	9	8	9	8	8	9	8	9	9	9	9	9	10	8	8	8	9	8	7	8	9	7
	231	9	8	9	9	10	9	9	9	8	9	9	10	9	9	9	8	9	9	9	9	8	8	8	9	9	7	8	8	8
	232	8	9	9	9	10	9	9	9	9	9	9	10	9	9	9	8	9	8	9	8	7	7	8	9	9	8	8	9	8
	233	9	10	10	8	10	8	9	9	9	9	8	10	9	9	9	8	9	8	9	9	9	7	8	10	9	7	8	8	8
	234	8	10	9	8	10	9	9	9	8	9	8	10	8	9	9	8	9	8	8	9	8	8	8	9	9	8	8	8	8
	235	9	9	10	10	10	9	9	9	9	9	9	10	9	9	9	8	9	8	8	8	8	8	8	9	9	7	8	9	7
	236	9	8	9	10	9	8	9	9	9	9	8	9	9	9	9	9	9	9	8	8	8	8	8	9	9	8	9	9	8
	237	8	9	9	10	10	8	10	9	8	9	9	9	9	9	8	8	9	9	9	9	7	9	8	9	9	8	8	8	7
	238	8	9	10	9	9	8	9	9	8	9	9	9	9	9	9	9	8	8	9	8	8	10	8	9	9	8	8	8	7
	239	9	8	9	9	9	8	10	9	8	9	9	9	9	9	9	9	9	9	9	9	9	9	8	9	9	9	8	8	7
	240	9	9	9	9	9	9	10	9	8	8	8	9	9	9	8	9	9	9	9	8	8	9	8	8	9	8	9	8	6
	241	8	9	9	9	9	8	9	9	8	9	8	8	9	9	9	9	8	9	9	8	8	9	8	9	10	8	8	8	7
	242	9	9	10	10	10	8	9	9	8	9	8	8	9	9	9	9	8	9	9	8	8	9	8	9	10	8	8	8	8
	243	10	9	9	9	10	9	9	9	8	8	9	8	9	9	9	9	8	10	8	8	9	8	9	9	9	8	8	8	8
	244	10	8	9	10	10	9	9	9	8	9	9	8	9	9	9	8	8	10	8	8	9	8	8	8	9	7	8	8	8
	245	8	8	10	9	10	8	9	9	9	9	8	9	9	9	9	8	8	10	8	9	7	8	8	9	9	8	8	8	8
	246	9	9	9	9	10	9	9	9	10	9	8	9	9	9	9	9	8	9	8	9	8	7	8	9	9	7	9	8	8
	247	9	9	9	10	10	9	9	9	9	9	9	9	9	9	9	9	9	9	8	10	8	8	8	8	9	8	7	8	8
	248	8	8	9	10	8	9	9	9	8	9	9	8	9	9	9	9	9	9	9	9	7	9	8	8	9	6	8	8	7
	249	9	8	9	10	9	9	9	9	8	9	8	8	9	9	8	8	9	9	10	9	9	8	8	9	9	8	8	8	8
	250	9	8	9	9	10	9	9	9	7	9	8	8	8	8	9	8	8	9	9	10	8	8	8	8	9	8	8	8	7
	251	10	9	10	9	9	9	9	9	7	9	8	8	9	9	9	8	8	9	9	10	8	7	8	8	9	7	9	8	8
	252	8	8	9	10	9	9	9	9	8	8	9	8	8	8	9	8	8	9	9	10	8	8	8	9	8	8	8	8	8
	253	9	8	9	9	10	9	9	9	8	9	9	8	8	8	9	9	9	10	9	9	8	8	8	7	8	8	9	8	8
	254	9	9	9	9	10	9	9	9	7	9	9	8	9	10	9	9	9	9	8	9	8	7	8	8	9	8	9	8	7
	255	9	8	9	9	10	9	9	9	8	9	9	8	9	10	9	8	9	10	8	9	8	8	8	9	8	8	8	8	7
	256	10	8	10	9	10	9	9	9	7	9	9	8	9	9	9	8	9	9	8	10	8	7	8	8	8	7	8	8	8
	257	9	7	9	10	9	9	9	9	8	9	9	8	9	9	9	8	9	9	8	10	8	8	8	10	9	7	8	8	8
	258	9	8	9	9	9	9	9	9	7	8	8	8	8	9	10	8	9	9	8	8	8	8	8	9	8	7	9	8	8
	259	10	7	7	10	9	9	9	9	9	9	8	8	9	9	9	9	9	8	8	9	7	9	8	8	8	8	9	8	8
	260	10	8	9	8	9	9	9	9	8	9	9	8	8	9	9	9	9	9	8	9	8	9	8	8	8	8	8	8	8
	261	10	8	8	8	9	9	10	9	8	10	8	8	9	9	8	9	9	9	8	8	8	7	8	8	8	8	8	8	8
	262	10	8	8	9	10	9	9	9	8	8	8	8	9	9	8	9	9	10	8	9	8	8	8	8	8	9	8	9	7
	263	10	8	9	8	10	8	9	9	7	9	9	8	8	9	9	9	9	9	7	8	8	7	8	8	9	9	8	9	7
	264	9	9	9	9	9	9	9	9	7	9	8	8	9	8	9	8	9	9	7	8	8	8	9	9	8	8	8	8	7
	265	9	10	8	9	9	9	9	9	9	9	8	8	9	9	9	8	8	10	7	9	8	8	8	9	8	9	8	8	8
	266	9	8	9	9	9	9	9	9	9	9	7	9	9	9	9	8	9	10	8	9	8	8	8	8	8	9	8	9	8
	267	9	8	9	9	10	9	9	9	9	9	7	8	9	8	8	8	9	9	8	9	8	7	8	8	8	9	8	9	8
	268	9	9	10	9	10	9	9	8	9	9	7	8	9	9	8	8	8	10	8	8	8	7	8	7	8	8	7	9	9
	269	9	9	10	10	10	9	10	10	8	8	8	8	9	9	7	9	8	10	8	8	7	7	8	7	9	8	7	9	8
	270	9	9	10	10	9	10	9	10	9	8	8	9	9	10	7	9	8	10	8	8	8	8	8	8	9	8	7	9	8
	271	9	8	10	9	10	9	9	10	8	9	8	9	9	9	9	9	8	10	9	9	7	8	8	7	9	8	8	9	8
	272	9	9	10	9	9	9	9	9	8	10	8	9	10	9	8	9	9	9	9	9	8	7	8	9	9	8	8	9	8
	273	9	9	10	9	10	9	9	8	8	9	8	8	9	9	8	9	9	10	9	8	8	7	8	8	9	9	8	9	7
	274	10	9	9	9	9	9	10	9	8	9	7	8	9	9	9	8	9	9	9	9	8	7	8	9	9	9	7	9	7
	275	9	8	9	8	9	9	10	9	8	9	7	9	9	9	9	9	9	9	9	9	8	8	8	8	8	9	8	9	8
	276	8	9	9	8	9	10	10	8	9	9	9	8	9	10	9	8	9	9	9	8	8	7	8	9	8	8	9	9	7
	277	10	9	9	9	8	9	10	9	9	9	9	8	9	10	8	9	9	8	9	9	9	8	8	8	8	8	8	9	7
	278	9	8	9	8	9	9	10	9	9	9	8	8	9	10	9	8	9	9	9	8	9	8	9	7	9	8	9	9	7
	279	9	8	10	8	9	9	10	8	9	9	8	8	9	9	9	8	9	9	8	8	9	7	9	8	9	9	9	8	8
	280	9	8	9	8	8	9	9	9	10	9	8	8	10	9	9	8	9	9	8	8	9	7	9	8	8	9	8	8	8
	281	10	8	9	8	9	9	10	8	8	9	8	8	9	9	9	8	9	9	9	8	8	7	9	7	10	8	8	8	8
	282	10	8	9	8	9	10	10	8	9	9	8	8	9	9	9	8	9	9	9	8	8	7	8	7	9	9	7	8	8
	283	10	8	9	9	9	10	10	9	8	9	9	8	9	9	9	9	9	9	9	8	8	7	8	8	10	8	8	8	9
	284	10	9	10	9	9	9	11	9	9	9	9	8	8	9	9	9	9	9	9	8	8	7	8	8	9	8	8	9	8
	285	8	9	9	9	9	9	10	9	9	9	7	8	9	9	9	9	9	9	8	8	9	7	8	8	9	8	8	9	8
	286	9	7	9	9	9	9	10	9	8	9	8	8	9	9	9	8	9	9	8	8	8	7	8	9	8	7	8	8	8
	287	9	7	9	9	10	9	10	9	9	9	9	8	9	8	9	8	9	9	8	8	8	7	8	8	9	8	8	9	8
	288	10	7	9	8	9	9	10	9	9	9	8	8	9	8	8	9	9	9	8	8	9	7	8	8	9	8	8	9	8
	289	10	7	9	9	10	10	10	9	9	9	8	8	8	8	8	9	9	9	8	9	10	7	8	8	8	7	8	8	9
	290	8	7	9	9	10	9	10	9	9	8	7	8	8	8	9	8	9	9	8	9	10	7	8	7	8	8	8	8	9
	291	9	8	9	9	9	9	9	9	9	9	8	8	8	9	8	8	9	9	8	9	9	7	8	7	8	8	8	8	8
	292	10	9	9	9	9	10	10	9	10	9	8	8	8	9	8	8	9	9	9	8	8	7	8	7	8	8	8	9	8
	293	9	8	9	9	9	9	9	9	9	8	8	8	9	9	8	8	10	9	9	8	9	8	8	7	8	8	8	9	8
	294	9	8	9	9	8	9	9	9	10	9	8	8	8	9	9	8	10	10	9	9	9	8	8	7	8	8	8	8	8
	295	9	8	9	9	9	9	9	8	9	9	8	8	9	9	9	9	9	9	9	8	9	8	8	7	8	8	8	8	8
	296	8	8	9	9	9	9	9	9	9	9	9	8	9	9	9	9	9	9	8	7	9	7	8	7	9	8	7	9	7
	297	9	10	9	9	9	10	9	10	9	9	9	7	8	8	9	8	9	9	9	8	9	7	9	8	9	8	7	8	7
	298	9	9	9	10	9	10	9	9	9	9	8	8	9	9	8	9	9	9	9	8	9	7	8	7	8	8	7	8	8
	299	9	8	9	10	9	10	9	9	9	9	9	9	9	9	8	8	9	9	9	8	9	7	9	8	9	8	7	8	7
	300	9	9	9	10	10	10	9	9	9	10	10	8	9	8	8	9	9	9	9	8	9	7	8	8	8	8	8	9	8
	301	9	9	9	9	10	10	9	8	9	10	9	8	8	8	7	9	9	9	9	9	9	7	8	7	8	8	7	8	7
	302	9	9	9	9	9	9	9	9	9	10	8	8	8	9	8	9	10	9	9	9	9	7	8	8	9	8	8	9	7
	303	9	9	9	10	10	9	9	9	8	9	9	8	9	8	8	9	9	10	8	8	9	8	9	8	9	8	7	9	7
	304	9	9	9	10	10	9	9	9	8	9	8	8	9	8	8	9	9	9	8	9	9	8	9	8	8	8	8	9	7
	305	9	8	9	10	10	9	10	10	9	9	9	7	9	9	8	8	10	9	9	8	9	7	8	7	8	8	7	9	7
	306	9	8	9	10	9	9	9	9	9	9	9	8	9	9	8	8	9	9	9	8	9	8	8	7	8	8	7	10	8
	307	9	8	9	10	9	10	10	8	10	9	8	8	9	9	8	8	9	9	9	8	9	8	8	8	8	8	8	9	8
	308	9	8	9	10	8	9	10	8	9	9	7	8	9	9	8	8	10	9	9	10	9	8	7	8	8	8	7	9	8
	309	10	10	9	9	9	9	10	8	9	9	8	8	8	8	8	9	9	9	9	8	9	8	7	8	8	8	9	9	8
	310	9	8	9	10	9	9	9	9	9	10	8	8	9	8	8	9	9	9	9	9	8	8	8	9	8	8	8	8	8
	311	9	9	8	9	9	9	9	9	9	10	7	8	8	8	8	9	9	9	9	9	8	8	8	8	8	8	8	8	8
	312	10	9	8	10	9	10	9	9	9	9	8	9	8	8	8	7	9	9	9	8	8	8	8	8	8	9	8	9	8
	313	8	9	9	9	10	9	10	9	8	9	8	8	9	8	8	9	9	9	9	8	8	8	8	8	8	8	8	9	7
	314	9	9	9	9	9	10	10	9	8	10	8	9	9	8	8	8	9	10	9	8	9	7	8	8	8	8	8	9	7
	315	9	8	8	9	9	9	10	10	9	9	8	9	8	8	8	8	9	9	9	8	8	8	8	8	8	8	8	9	7
	316	8	9	8	10	10	8	8	9	9	9	9	9	10	7	8	8	9	9	9	9	9	6	8	8	8	8	8	9	7
	317	9	8	8	9	10	9	8	9	9	9	9	9	9	8	9	8	8	9	9	8	8	8	7	8	8	8	9	9	7
	318	9	8	9	10	10	10	9	9	9	9	10	9	9	8	8	8	8	9	9	8	8	6	7	8	9	8	8	9	7
	319	10	8	9	9	9	10	9	9	9	9	9	9	9	8	8	8	8	10	9	10	8	7	8	8	8	8	8	9	8
	320	10	8	10	10	10	9	8	8	9	9	10	10	9	8	9	8	8	9	9	9	9	7	7	8	9	9	8	9	8
	321	9	8	9	9	10	9	8	9	9	9	9	10	9	8	8	9	9	10	9	9	8	7	7	9	9	8	9	9	8
	322	9	8	9	9	10	10	9	9	9	10	8	9	9	7	8	8	9	8	8	9	8	8	7	8	9	8	9	9	7
	323	9	8	9	9	9	9	8	9	9	10	9	9	9	8	9	8	9	9	9	8	8	8	7	9	8	8	9	8	8
	324	9	8	10	10	10	9	8	9	9	8	9	9	9	8	9	8	8	9	8	9	7	7	8	8	8	8	9	9	7
	325	9	8	10	10	9	9	8	9	9	9	9	9	9	9	9	8	9	9	9	8	8	9	8	8	8	8	9	8	8
	326	9	8	10	10	10	9	9	9	9	9	9	9	10	9	9	8	8	9	9	8	7	8	8	8	8	8	8	8	9
	327	9	8	9	9	10	9	8	9	10	8	9	9	10	8	9	8	8	8	9	8	7	9	8	8	8	8	9	8	8
	328	9	8	9	9	10	9	9	9	10	10	9	9	10	9	9	9	8	8	9	8	7	9	8	9	8	8	8	9	8
	329	9	9	10	10	10	9	9	9	9	9	9	9	9	9	9	9	8	9	9	8	8	8	8	9	8	8	8	9	9
	330	9	9	10	9	10	9	9	8	9	9	9	9	9	9	9	8	8	9	8	8	8	8	8	9	8	8	9	9	8
	331	9	9	9	9	10	9	9	10	9	10	9	9	9	8	9	9	8	9	9	9	8	7	8	8	8	8	8	8	9
	332	9	9	9	9	10	9	9	9	9	10	8	8	10	9	9	9	8	9	9	9	8	7	8	9	8	8	9	9	9
	333	9	9	9	8	10	9	8	9	9	9	8	8	10	9	9	9	9	9	9	9	8	8	8	9	8	8	9	9	8
	334	9	9	8	9	10	9	9	9	9	10	9	8	10	9	9	9	9	9	9	9	8	8	8	8	9	8	8	9	9
	335	9	9	9	9	10	9	9	9	10	9	9	9	10	8	8	9	8	9	10	9	7	8	8	8	9	8	9	9	8
	336	8	9	10	10	10	9	8	9	10	8	9	9	9	8	9	9	8	11	9	8	7	8	8	8	9	8	9	8	8
	337	9	9	9	9	10	9	9	9	9	8	8	10	10	8	8	9	8	9	9	8	7	7	8	9	8	8	7	9	9
	338	9	9	9	9	10	9	9	8	9	9	9	10	10	9	8	9	8	9	9	9	7	7	8	9	9	8	7	8	8
	339	9	9	9	9	10	9	9	9	9	9	9	8	9	8	10	9	8	9	9	9	9	8	8	8	9	8	7	8	8
	340	9	9	9	9	10	9	10	10	9	9	9	8	10	9	10	10	9	10	9	10	8	7	8	8	9	8	8	8	8
	341	9	9	9	9	10	9	9	9	9	9	10	8	10	9	10	9	9	9	9	9	7	8	9	8	9	7	8	8	8
	342	9	9	9	8	10	9	9	9	9	9	8	9	9	9	9	9	8	9	10	8	7	8	9	8	9	7	9	8	8
	343	10	9	10	9	10	9	9	9	9	10	9	10	9	9	9	10	8	9	9	9	8	9	8	8	9	8	9	8	8
	344	9	8	9	10	10	9	9	9	9	10	9	10	9	9	9	10	8	9	8	9	7	9	8	8	9	8	9	8	8
	345	9	9	9	9	10	9	9	9	9	9	9	10	9	8	9	9	8	9	8	9	8	8	8	7	8	8	9	8	8
	346	9	9	9	10	10	8	9	8	9	9	9	10	9	9	10	9	8	9	8	9	8	8	7	7	9	8	9	8	7
	347	9	8	9	10	10	9	9	9	9	9	9	10	9	9	10	10	8	9	7	9	8	9	8	8	9	8	8	9	8
	348	9	9	9	9	10	9	9	9	9	9	9	8	9	9	10	9	8	10	8	9	8	8	9	8	9	8	8	9	8
	349	9	9	9	9	10	9	9	8	8	9	9	9	9	8	9	10	8	10	8	9	9	8	8	8	9	8	7	9	8
	350	8	9	9	9	9	10	9	8	8	9	9	9	9	9	9	8	8	9	8	9	8	8	8	8	9	9	8	8	9
	351	8	8	9	9	8	9	8	8	8	9	9	9	9	8	8	9	9	9	9	9	8	8	8	8	9	9	8	9	9
	352	9	8	9	10	9	9	8	8	7	9	9	9	9	9	9	8	9	9	9	8	8	8	8	8	8	8	8	9	7
	353	8	9	9	8	9	9	9	8	7	9	9	9	9	9	9	8	9	10	9	9	8	7	8	8	8	8	9	9	8
	354	8	9	10	10	9	9	9	8	8	9	9	9	9	9	9	10	9	9	8	9	7	7	8	8	8	7	8	9	8
	355	9	9	9	9	10	9	8	8	8	9	9	9	9	9	9	10	9	10	8	10	7	8	8	7	8	8	8	10	9
	356	9	9	9	10	10	9	8	9	7	9	8	9	9	9	8	10	8	9	8	8	8	8	7	7	8	8	9	9	9
	357	9	9	10	9	10	9	9	9	8	9	9	7	9	9	8	10	8	9	8	9	8	8	8	8	8	8	8	10	9
	358	10	8	10	9	10	8	8	9	9	9	9	7	9	9	9	10	8	8	8	9	7	8	8	7	8	7	8	10	9
	359	9	8	9	9	10	9	9	9	9	9	8	8	9	9	8	10	9	9	8	9	9	8	8	8	9	8	9	9	9
	360	9	9	9	10	10	9	9	8	9	9	9	8	9	9	9	10	8	9	9	8	8	7	8	8	9	8	9	9	9
	361	8	8	9	10	10	9	9	9	8	9	9	8	8	9	9	10	8	9	9	8	8	8	8	8	9	8	9	9	9
	362	8	10	10	9	10	9	10	8	8	9	9	8	8	8	9	10	8	10	9	9	8	8	8	8	8	8	8	9	9
	363	10	9	9	9	10	9	9	9	9	9	9	8	8	9	8	10	8	9	9	8	8	8	8	8	8	8	8	9	9
	364	10	9	10	9	10	9	8	10	8	9	9	8	9	8	9	10	8	9	9	8	8	8	8	8	8	8	8	8	9
	365	9	9	9	9	9	9	9	9	8	9	10	8	8	9	9	10	8	9	9	9	8	8	8	8	8	8	8	8	9
	366	9	8	9	9	9	9	9	8	9	10	9	9	8	8	9	10	8	10	8	8	9	8	8	8	8	8	9	8	9
	367	9	8	10	9	8	9	9	8	9	9	9	8	8	8	9	10	8	9	9	8	8	8	9	8	8	8	9	8	9
	368	9	8	10	9	8	10	9	8	9	9	10	8	8	9	9	10	8	9	9	8	8	8	8	7	8	8	9	8	9
	369	10	9	9	9	10	10	9	9	9	9	9	8	8	9	9	10	8	10	9	9	8	7	9	8	8	8	8	8	9
	370	9	8	10	10	9	10	9	9	9	9	9	8	8	9	9	10	9	9	9	8	8	7	9	7	8	8	8	8	8
	371	9	9	9	9	10	9	9	9	9	10	9	10	9	9	10	9	8	8	10	8	8	8	9	7	9	8	8	8	9
	372	9	8	10	9	10	10	9	8	9	9	9	9	9	8	9	9	8	9	10	7	8	8	9	7	8	8	9	8	9
	373	9	8	9	10	10	9	9	8	9	9	10	10	9	9	9	9	8	9	8	8	8	8	9	8	8	8	9	8	9
	374	9	8	9	10	10	9	9	8	10	9	9	10	9	8	9	10	9	9	8	8	8	7	8	8	8	8	8	8	8
	375	10	8	10	9	9	9	9	9	9	9	9	8	9	9	9	9	9	9	9	9	7	8	8	8	8	8	8	8	9
	376	9	9	10	8	9	8	9	9	9	9	9	8	10	8	9	10	9	9	9	7	8	8	8	8	9	8	8	7	9
	377	10	8	9	9	10	9	9	8	9	9	9	9	10	8	9	9	8	9	9	8	7	8	8	8	9	8	8	8	9
	378	10	8	9	8	10	9	9	9	9	10	9	9	10	8	7	9	8	9	9	9	8	8	8	8	9	7	8	7	9
	379	9	8	10	10	9	9	9	9	10	10	10	8	10	8	8	10	8	10	9	8	9	7	8	8	8	7	8	7	9
	380	9	9	10	9	10	9	9	9	10	9	9	8	10	8	8	10	8	9	9	8	9	8	8	8	8	7	8	8	9
	381	8	10	9	10	10	9	9	9	10	10	9	8	10	8	8	10	9	10	9	9	8	7	8	8	8	7	8	8	9
	382	9	8	9	10	10	9	9	9	10	9	8	8	10	8	9	10	9	9	9	8	8	7	8	8	8	8	8	8	9
	383	8	8	9	10	10	9	9	9	10	9	9	9	10	8	9	10	8	9	9	8	8	7	8	8	8	8	8	8	9
	384	8	9	10	9	10	9	9	9	10	9	9	8	10	8	9	10	9	9	9	8	7	7	8	8	8	8	7	8	8
	385	8	8	10	10	9	9	9	10	9	9	9	9	9	8	8	10	9	9	9	9	8	7	8	8	8	7	7	8	9
	386	8	9	10	10	9	9	9	10	10	9	9	9	9	8	8	9	8	9	9	8	7	7	8	8	8	8	7	8	9
	387	9	10	9	10	10	9	9	9	10	9	9	9	10	8	8	10	8	9	8	8	8	8	8	9	9	8	7	9	8
	388	9	9	9	10	10	9	9	9	10	9	9	9	10	8	8	10	9	9	8	8	8	8	7	9	8	8	8	9	8
	389	9	8	9	10	9	9	10	9	10	9	9	8	10	8	8	9	9	9	8	9	8	7	8	8	8	8	8	8	8
	390	8	8	9	10	9	9	9	10	10	9	8	9	10	8	7	9	10	9	10	9	8	7	8	8	8	8	8	8	8
	391	10	8	9	9	9	9	9	9	9	9	9	9	10	8	8	10	9	9	9	9	8	7	8	8	7	9	8	8	8
	392	9	8	9	9	8	9	9	9	10	9	8	10	10	8	9	9	9	9	9	8	8	7	8	8	8	8	8	9	8
	393	9	8	9	10	9	9	9	9	9	9	8	10	9	9	8	9	9	9	9	8	8	7	8	8	8	8	8	9	8
	394	9	8	9	7	10	9	9	9	10	9	8	10	9	9	9	9	9	9	9	8	8	7	8	8	8	8	8	9	8
	395	9	7	9	10	10	9	9	9	10	9	8	9	9	9	9	10	9	9	9	8	8	8	8	8	8	8	7	8	8
	396	9	8	9	9	9	9	10	10	9	9	8	10	9	8	9	10	9	9	9	9	7	7	8	8	8	9	7	9	8
	397	9	7	9	9	10	9	9	9	9	9	8	10	10	8	9	9	9	9	9	8	7	7	8	8	8	8	8	9	9
	398	9	7	9	10	9	9	9	8	9	9	8	9	10	8	9	10	9	9	9	8	7	8	8	9	8	8	6	9	9
	399	9	7	9	9	10	9	9	9	10	9	8	9	9	8	8	10	9	9	8	8	9	7	8	9	9	8	8	9	8
	400	9	7	9	8	9	9	9	9	9	10	8	9	9	8	8	10	10	9	8	8	9	7	8	8	8	8	7	9	9
	401	10	8	9	9	10	9	9	9	10	9	9	9	8	8	8	10	9	9	9	10	8	7	8	8	7	8	7	9	9
	402	9	8	10	9	10	9	9	9	9	10	8	9	8	9	8	9	9	9	9	9	8	7	8	8	8	8	8	9	8
	403	9	8	9	9	10	9	9	9	10	9	8	10	8	9	8	9	9	9	9	8	8	7	8	8	7	8	8	9	8
	404	8	8	9	9	9	10	9	9	9	10	9	10	8	9	8	9	8	9	8	9	8	7	9	9	8	8	8	9	8
	405	9	8	9	9	9	9	9	8	10	9	9	10	8	9	8	10	8	9	8	8	7	7	9	8	8	8	8	9	7
	406	9	8	10	9	9	9	9	9	10	9	9	10	9	10	8	10	8	9	9	8	7	7	9	9	7	7	8	8	8
	407	9	8	10	8	9	8	9	9	9	9	8	10	8	9	8	9	9	9	9	9	8	7	8	8	7	8	8	9	8
	408	8	7	9	8	9	8	9	10	9	9	8	9	9	9	8	9	9	9	9	9	8	6	8	7	8	8	8	9	8
	409	9	7	10	8	10	9	9	10	9	10	8	9	8	8	8	9	9	9	8	8	8	6	7	7	8	8	8	9	7
	410	9	8	9	9	10	9	9	10	8	9	8	9	9	9	9	9	9	9	8	9	8	7	8	8	8	8	7	9	8
	411	10	8	9	9	10	9	9	10	8	9	9	9	9	8	9	9	9	9	9	8	8	7	8	8	8	7	7	9	8
	412	9	9	9	9	9	9	9	9	8	9	9	9	9	9	9	9	8	9	9	8	9	7	8	9	7	9	8	8	8
	413	8	9	8	9	8	9	9	9	8	10	8	9	9	8	10	9	8	8	10	7	8	6	8	9	8	8	8	8	8
	414	9	8	10	10	9	9	9	9	8	9	8	8	9	8	9	9	8	8	9	7	7	7	8	9	8	8	8	8	8
	415	9	9	10	10	9	9	8	10	8	9	8	8	9	8	9	10	9	9	8	9	7	7	8	9	7	8	7	7	7
	416	9	9	9	10	8	10	9	9	9	9	8	9	9	8	9	10	9	9	9	9	7	8	7	8	8	8	8	8	8
	417	10	9	9	9	10	10	9	9	9	9	8	9	9	8	9	9	9	9	9	8	8	7	8	8	8	8	7	8	8
	418	9	10	9	9	10	10	9	9	9	9	9	9	9	8	9	9	9	9	9	8	8	7	7	8	8	9	9	7	8
	419	8	10	9	9	10	9	9	9	10	10	9	9	8	8	10	9	10	9	8	8	7	8	8	9	8	8	9	7	7
	420	10	10	9	9	9	9	9	9	9	9	9	8	9	8	10	9	9	9	8	9	7	7	9	8	8	8	8	7	8
	421	10	10	10	9	9	8	8	9	9	9	9	9	9	9	10	9	9	10	8	9	8	8	9	8	8	9	8	7	7
	422	9	9	9	9	9	8	9	9	9	9	9	8	9	9	9	9	9	10	8	9	8	8	9	8	8	9	8	8	8
	423	9	9	9	9	9	9	9	9	9	9	8	9	9	9	9	9	8	9	9	9	8	7	9	8	8	9	9	8	8
	424	10	8	9	9	9	9	9	9	9	9	8	9	9	9	9	9	9	10	9	8	8	7	8	8	8	9	9	7	8
	425	9	10	10	9	10	9	9	9	10	8	9	9	9	9	10	9	9	9	9	9	8	8	8	8	8	8	9	8	8
	426	9	10	9	9	9	9	9	9	9	8	8	9	9	9	9	9	9	9	9	8	8	8	9	8	9	8	9	8	8
	427	9	7	9	9	10	9	9	10	9	9	8	8	9	9	9	9	8	8	9	8	8	7	8	8	8	9	9	9	7
	428	9	7	9	9	9	10	9	10	9	9	9	8	8	8	9	9	8	9	9	8	8	8	9	9	8	9	9	8	7
	429	9	9	9	10	9	9	9	10	9	9	8	8	9	9	9	9	9	9	9	8	7	8	8	9	7	7	8	8	8
	430	8	8	10	10	9	9	9	10	9	9	9	8	8	9	9	9	9	9	8	8	7	8	8	8	8	8	8	8	8
	431	8	8	9	10	10	9	9	10	10	9	9	9	8	8	9	9	8	9	9	8	8	8	9	8	8	8	9	8	8
	432	9	9	10	10	10	9	9	10	10	9	9	8	8	8	10	9	9	9	9	8	9	8	7	8	8	8	8	7	8
	433	9	9	10	9	9	9	9	10	9	9	8	8	8	9	9	9	9	9	8	8	8	8	7	8	7	8	9	8	8
	434	9	8	10	9	9	10	9	9	9	9	8	8	8	8	9	9	8	9	8	8	8	7	8	9	9	7	9	8	7
	435	9	9	10	9	9	9	9	10	9	9	9	8	9	9	9	9	8	9	9	9	8	7	8	8	9	7	9	8	7
	436	9	8	10	10	8	9	10	9	9	9	9	7	8	8	9	9	9	9	8	8	8	7	8	9	8	7	9	8	7
	437	8	8	9	9	8	10	10	10	9	8	9	8	8	8	10	9	9	9	9	8	8	8	8	8	8	7	8	8	8
	438	8	9	10	9	9	10	10	10	9	9	9	8	8	8	9	9	8	9	8	9	8	7	8	8	8	7	9	8	8
	439	8	9	10	9	9	10	10	10	9	9	10	7	8	9	9	9	9	9	8	9	8	8	8	8	9	8	8	8	8
	440	9	8	9	8	9	9	10	9	9	9	10	8	10	8	9	9	9	9	8	8	8	8	8	8	9	8	8	8	8
	441	9	8	9	8	8	10	10	9	9	9	9	8	9	9	9	10	9	9	9	9	8	8	8	8	9	7	8	8	7
	442	9	8	9	8	9	9	9	9	10	9	8	9	9	9	9	11	9	9	9	8	8	8	7	8	8	7	8	8	7
	443	9	8	9	9	9	10	10	8	9	9	9	8	9	9	9	10	9	9	9	8	7	8	8	8	7	7	7	8	8
	444	9	9	9	8	9	9	10	9	10	8	9	8	9	9	9	10	10	9	9	9	8	8	8	8	8	7	7	8	8
	445	9	9	9	9	9	9	9	10	10	8	9	8	10	8	9	10	9	9	9	9	7	8	8	8	8	7	9	8	8
	446	9	9	9	9	10	10	8	10	10	9	8	8	9	8	10	10	9	9	9	9	7	8	7	8	8	7	8	8	8
	447	9	9	9	9	10	10	8	10	9	9	8	8	9	8	9	10	8	9	8	9	9	8	8	9	7	8	8	9	8
	448	8	8	9	9	10	10	8	10	9	8	8	9	8	8	9	10	8	9	9	9	8	8	8	8	8	8	8	8	8
	449	9	8	8	9	9	10	9	9	11	9	8	9	9	8	9	10	8	8	9	9	8	8	8	8	8	8	8	8	8
	450	9	8	9	9	9	10	9	10	10	9	8	9	9	8	9	9	8	8	8	9	8	8	8	8	7	8	8	8	8
	451	8	9	9	10	10	10	9	10	9	9	9	8	8	8	9	9	9	9	9	9	7	7	8	7	8	8	7	8	8
	452	8	9	9	10	10	10	9	9	9	8	8	8	9	9	10	9	9	10	9	8	7	8	8	8	9	8	7	8	8
	453	9	9	9	9	10	10	8	9	9	9	9	8	9	9	9	9	9	9	7	8	7	7	8	9	9	7	7	7	8
	454	9	9	9	10	10	10	8	8	9	9	9	9	9	8	9	9	10	8	8	9	8	8	8	9	9	7	8	8	8
	455	9	9	8	9	10	9	8	9	9	9	9	8	9	9	9	9	9	8	8	9	9	8	9	9	9	7	7	9	8
	456	9	10	9	10	9	9	8	9	9	9	9	9	8	9	9	9	9	9	8	9	8	8	9	9	8	8	7	8	8
	457	9	9	10	10	10	9	9	9	9	8	10	9	8	8	9	9	9	10	8	9	8	8	8	9	9	7	7	9	8
	458	9	9	10	10	10	10	9	8	9	8	10	8	8	9	9	8	8	9	8	8	8	8	8	8	8	8	8	9	8
	459	9	9	9	10	9	9	9	9	9	8	9	9	8	8	9	8	9	9	8	8	9	8	9	8	9	8	7	9	8
	460	9	8	10	10	9	9	8	9	9	9	9	9	8	8	9	10	8	9	8	9	8	7	8	8	8	8	7	9	8
	461	8	8	10	10	10	9	9	9	9	9	9	8	8	8	9	10	8	9	8	8	8	8	8	9	9	9	8	9	9
	462	9	8	10	9	9	9	9	10	9	9	9	8	8	8	9	9	8	9	9	9	7	7	9	9	9	8	8	9	8
	463	10	8	11	9	10	9	10	9	9	8	8	9	8	8	9	9	9	9	8	9	8	7	9	8	9	9	8	9	9
	464	10	8	10	9	9	9	9	10	9	9	8	9	8	8	9	9	9	9	8	8	7	8	9	9	9	8	7	9	8
	465	10	9	9	10	9	9	9	10	9	9	9	9	9	8	8	9	9	9	9	8	8	8	8	8	9	8	7	9	8
	466	10	8	9	8	10	10	9	10	9	8	8	9	9	9	8	9	9	10	9	8	8	8	8	9	9	8	7	9	8
	467	9	8	10	9	9	9	9	9	10	8	9	8	9	9	8	9	9	9	9	8	8	8	8	9	9	8	8	9	8
	468	10	8	10	10	10	10	9	10	9	8	9	8	9	9	8	8	9	9	10	8	7	7	8	8	9	8	8	9	9
	469	10	8	10	9	10	9	10	10	10	8	9	9	9	9	9	8	9	9	9	9	8	7	8	8	9	8	7	9	8
	470	9	9	10	10	10	10	9	10	10	8	7	8	8	9	8	10	8	9	9	8	7	7	8	8	9	8	7	9	9
	471	10	9	10	9	10	10	9	10	10	9	8	9	8	9	9	10	8	8	10	8	8	7	9	8	9	8	8	9	9
	472	10	9	10	9	10	9	9	10	10	8	8	9	9	9	8	10	8	8	9	8	8	8	9	8	9	8	8	9	8
	473	9	9	10	9	10	9	9	10	10	8	9	8	9	9	8	10	8	9	10	9	8	8	9	8	8	8	8	9	9
	474	9	9	10	9	9	9	9	10	10	8	9	8	9	9	8	10	9	9	10	9	7	8	9	9	8	8	8	9	9
	475	9	9	10	9	10	9	9	10	10	8	9	8	8	9	9	9	9	9	10	8	7	8	9	8	9	8	8	8	9
	476	10	8	9	9	10	9	9	9	10	9	9	7	8	9	8	10	9	8	9	8	8	7	9	8	8	8	8	8	9
	477	9	8	9	9	10	9	9	10	10	8	9	8	9	9	9	10	8	9	10	9	8	7	9	8	8	9	8	9	8
	478	10	9	9	9	10	9	9	10	10	9	8	8	9	9	8	10	8	9	9	9	7	7	9	8	8	9	8	9	9
	479	9	9	9	9	10	9	10	10	10	8	9	8	7	9	9	8	8	8	9	9	7	7	8	8	9	9	8	9	9
	480	10	9	9	10	10	9	9	9	9	9	9	8	8	9	9	9	8	8	8	9	7	8	9	8	9	7	8	8	9

[truncated: 25 more sheets: Fig3C, Fig3D, Fig4A ABsize, Fig4A N height, Fig4B, Fig4C, Fig4D, Fig5A ABsize, Fig5A N height, Fig5B, Fig5C, Fig6C, Fig6E,  Fig7A AB size, Fig7A N height, Fig 7B, Fig 7C straightness, S1 Fig, S2Fig, S4 Fig …]
